# Supplementary material for: (Z)-1-Phenyl-3-(3-pyridyl­meth­ylamino)­but-2-en-1-one
Source: Acta Crystallogr Sect E Struct Rep Online. 2010 Oct 20;66(Pt 11):o2854. doi: 10.1107/S1600536810041127 (PMC3009348; doi:10.1107/S1600536810041127)
Supplement: Supplementary file 1 [file e-66-o2854-sup1.cif]

##############################################################################
###                                                                        ###
###        Electronic paper (Acta Crystallographica Section E)             ###
###                                                                        ###
##############################################################################
#                                                                            #
# This CIF contains the data in a paper accepted for publication in Acta     #
# Crystallographica Section E. It conforms to the requirements of Notes      #
# for Authors for Section E, and has been peer reviewed under the auspices   #
# of the IUCr Commission on Journals.                                        #
#                                                                            #
# Full details of the Crystallographic Information File format               #
# are given in the paper "The Crystallographic Information File (CIF):       #
# a New Standard Archive File for Crystallography" by S. R. Hall, F. H.      #
# Allen and I. D. Brown [Acta Cryst. (1991), A47, 655-685].                  #
#                                                                            #
# The current version of the core CIF dictionary is obtainable from          #
# ftp://ftp.iucr.org/pub/cif_core.dic. The current version number is 2.4.    #
#                                                                            #
# Software is freely available for graphical display of the structure(s) in  #
# this CIF.  For information consult the CIF home page http://www.iucr.org/  #
# cif/home.html                                                              #
#                                                                            #
# This file may be used for bona fide research purposes within the           #
# scientific community so long as proper attribution is given to the journal # 
# article from which it was obtained.                                        #
#                                                                            #
##############################################################################
                                             
data_I
_audit_creation_method     SHELXL-97
_chemical_name_systematic
;
(<i>Z</i>)-1-Phenyl-3-(3-pyridylmethylamino)but-2-en-1-one
;
_chemical_name_common     ?
_chemical_formula_moiety     'C16 H16 N2 O'
_chemical_formula_sum     'C16 H16 N2 O'
_chemical_formula_iupac     'C16 H16 N2 O'
_chemical_formula_weight     252.31
_chemical_melting_point     ?
_symmetry_cell_setting     monoclinic
_symmetry_space_group_name_H-M     'P 21/c'
_symmetry_space_group_name_Hall     '-P 2ybc'
loop_
    _symmetry_equiv_pos_as_xyz
    'x, y, z'
    '-x, y+1/2, -z+1/2'
    '-x, -y, -z'
    'x, -y-1/2, z-1/2'
_cell_length_a     10.256(2)
_cell_length_b     10.5851(13)
_cell_length_c     12.7122(14)
_cell_angle_alpha     90.00
_cell_angle_beta     99.111(17)
_cell_angle_gamma     90.00
_cell_volume     1362.6(4)
_cell_formula_units_Z     4
_cell_measurement_reflns_used     25
_cell_measurement_theta_min     9
_cell_measurement_theta_max     15
_cell_measurement_temperature     295
_exptl_crystal_description     Block
_exptl_crystal_colour     Colorless
_exptl_crystal_size_max     0.21
_exptl_crystal_size_mid     0.14
_exptl_crystal_size_min     0.11
_exptl_crystal_density_diffrn     1.230
_exptl_crystal_density_meas     ?
_exptl_crystal_density_method     'not measured'
_exptl_crystal_F_000     536
_exptl_absorpt_coefficient_mu     0.078
_exptl_absorpt_correction_type     psi-scan
_exptl_absorpt_process_details     '(North <i>et al.</i>, 1968)'
_exptl_absorpt_correction_T_min     0.965
_exptl_absorpt_correction_T_max     0.987
_exptl_special_details
;
;
_diffrn_ambient_temperature     295
_diffrn_radiation_type     MoK\a
_diffrn_radiation_wavelength     0.71073
_diffrn_radiation_source     'fine-focus sealed tube'
_diffrn_radiation_monochromator     graphite
_diffrn_measurement_device_type     'Enraf-Nonius CAD4'
_diffrn_measurement_method     \w/2\q
_diffrn_detector_area_resol_mean     ?
_diffrn_reflns_number     2821
_diffrn_reflns_av_R_equivalents     0.0287
_diffrn_reflns_av_sigmaI/netI     0.0375
_diffrn_reflns_theta_min     2.01
_diffrn_reflns_theta_max     25.97
_diffrn_reflns_theta_full     25.97
_diffrn_measured_fraction_theta_max     1.000
_diffrn_measured_fraction_theta_full     1.000
_diffrn_reflns_limit_h_min     0
_diffrn_reflns_limit_h_max     12
_diffrn_reflns_limit_k_min     0
_diffrn_reflns_limit_k_max     13
_diffrn_reflns_limit_l_min     -15
_diffrn_reflns_limit_l_max     15
_diffrn_standards_number     3
_diffrn_standards_interval_count     200
_diffrn_standards_interval_time     120
_diffrn_standards_decay_%     0
_refine_special_details
;
Refinement of <i>F</i>^2^ against ALL reflections. The weighted <i>R</i>-factor
<i>wR</i> and goodness of fit <i>S</i> are based on <i>F</i>^2^, conventional
<i>R</i>-factors <i>R</i> are based on <i>F</i>, with <i>F</i> set to zero for
negative <i>F</i>^2^. The threshold expression of <i>F</i>^2^ >
\s(<i>F</i>^2^) is used only for calculating <i>R</i>-factors(gt) <i>etc</i>.
and is not relevant to the choice of reflections for refinement.
<i>R</i>-factors based on <i>F</i>^2^ are statistically about twice as large
as those based on <i>F</i>, and <i>R</i>- factors based on ALL data will be
even larger.
;
_reflns_number_total     2668
_reflns_number_gt     1833
_reflns_threshold_expression     >2\s(I)
_refine_ls_structure_factor_coef     Fsqd
_refine_ls_matrix_type     full
_refine_ls_R_factor_all     0.0793
_refine_ls_R_factor_gt     0.0503
_refine_ls_wR_factor_gt     0.1217
_refine_ls_wR_factor_ref     0.1399
_refine_ls_goodness_of_fit_ref     1.036
_refine_ls_restrained_S_all     1.036
_refine_ls_number_reflns     2668
_refine_ls_number_parameters     174
_refine_ls_number_restraints     0
_refine_ls_hydrogen_treatment     constr
_refine_ls_weighting_scheme     calc
_refine_ls_weighting_details
         'calc w=1/[\s^2^(Fo^2^)+(0.0680P)^2^+0.2036P] where P=(Fo^2^+2Fc^2^)/3'
_atom_sites_solution_hydrogens     geom
_atom_sites_solution_primary     direct
_atom_sites_solution_secondary     difmap
_refine_ls_shift/su_max     0.000
_refine_ls_shift/su_mean     0.000
_refine_diff_density_max     0.186
_refine_diff_density_min     -0.145
_refine_ls_extinction_method     SHELXL
_refine_ls_extinction_coef     0.109(7)
_refine_ls_extinction_expression
                                  'Fc^*^=kFc[1+0.001xFc^2^\l^3^/sin(2\q)]^-1/4^'
loop_
    _atom_type_symbol
    _atom_type_description
    _atom_type_scat_dispersion_real
    _atom_type_scat_dispersion_imag
    _atom_type_scat_source
    'C' 'C' 0.0033 0.0016
                         'International Tables Vol C Tables 4.2.6.8 and 6.1.1.4'
    'H' 'H' 0.0000 0.0000
                         'International Tables Vol C Tables 4.2.6.8 and 6.1.1.4'
    'N' 'N' 0.0061 0.0033
                         'International Tables Vol C Tables 4.2.6.8 and 6.1.1.4'
    'O' 'O' 0.0106 0.0060
                         'International Tables Vol C Tables 4.2.6.8 and 6.1.1.4'
_computing_data_collection     'CAD-4 Software (Enraf--Nonius,1989)'
_computing_cell_refinement     'CAD-4 Software (Enraf--Nonius,1989)'
_computing_data_reduction     'XCAD4 (Harms & Wocadlo,1995)'
_computing_structure_solution     'SHELXS97 (Sheldrick, 2008)'
_computing_structure_refinement     'SHELXL97 (Sheldrick, 2008)'
_computing_molecular_graphics     'PLATON (Spek, 2009)'
_computing_publication_material     'WinGx (Farrugia, 1999)'
loop_
    _atom_site_type_symbol
    _atom_site_label
    _atom_site_fract_x
    _atom_site_fract_y
    _atom_site_fract_z
    _atom_site_U_iso_or_equiv
    _atom_site_adp_type
    _atom_site_calc_flag
    _atom_site_refinement_flags
    _atom_site_occupancy
    _atom_site_disorder_assembly
    _atom_site_disorder_group
    O O1 0.73670(14) 0.56511(13) 0.69319(11) 0.0534(4) Uani d . 1 . .
    N N1 0.59836(16) 0.37872(14) 0.58418(13) 0.0458(4) Uani d . 1 . .
    H H1N 0.6149 0.4207 0.6427 0.055 Uiso calc R 1 . .
    N N2 0.5078(2) -0.05640(17) 0.67650(16) 0.0637(5) Uani d . 1 . .
    C C3 1.0847(2) 0.8702(2) 0.6330(2) 0.0707(7) Uani d . 1 . .
    H H3 1.1485 0.9334 0.6384 0.085 Uiso calc R 1 . .
    C C2 1.0519(2) 0.8161(2) 0.7229(2) 0.0695(7) Uani d . 1 . .
    H H2 1.0933 0.8426 0.7897 0.083 Uiso calc R 1 . .
    C C1 0.9572(2) 0.7219(2) 0.71505(18) 0.0578(6) Uani d . 1 . .
    H H1 0.9345 0.6868 0.7767 0.069 Uiso calc R 1 . .
    C C6 0.89565(18) 0.67926(17) 0.61661(15) 0.0438(5) Uani d . 1 . .
    C C5 0.9296(2) 0.7356(2) 0.52626(18) 0.0589(6) Uani d . 1 . .
    H H5 0.8889 0.7090 0.4593 0.071 Uiso calc R 1 . .
    C C4 1.0232(3) 0.8308(2) 0.5344(2) 0.0722(7) Uani d . 1 . .
    H H4 1.0445 0.8682 0.4732 0.087 Uiso calc R 1 . .
    C C7 0.79188(18) 0.57881(16) 0.61283(15) 0.0418(5) Uani d . 1 . .
    C C8 0.7605(2) 0.50372(17) 0.52032(15) 0.0460(5) Uani d . 1 . .
    H H8 0.8073 0.5183 0.4646 0.055 Uiso calc R 1 . .
    C C9 0.6656(2) 0.41061(16) 0.50683(15) 0.0438(5) Uani d . 1 . .
    C C10 0.6336(2) 0.3439(2) 0.40183(17) 0.0612(6) Uani d . 1 . .
    H H10A 0.6344 0.2543 0.4134 0.092 Uiso calc R 1 . .
    H H10B 0.6982 0.3654 0.3578 0.092 Uiso calc R 1 . .
    H H10C 0.5476 0.3693 0.3670 0.092 Uiso calc R 1 . .
    C C11 0.49955(19) 0.27955(18) 0.57884(17) 0.0493(5) Uani d . 1 . .
    H H11A 0.4534 0.2741 0.5062 0.059 Uiso calc R 1 . .
    H H11B 0.4354 0.3033 0.6238 0.059 Uiso calc R 1 . .
    C C12 0.55373(18) 0.14986(16) 0.61276(14) 0.0400(5) Uani d . 1 . .
    C C13 0.6826(2) 0.11570(19) 0.61395(18) 0.0547(6) Uani d . 1 . .
    H H13 0.7427 0.1733 0.5941 0.066 Uiso calc R 1 . .
    C C14 0.7228(2) -0.0054(2) 0.64491(18) 0.0612(6) Uani d . 1 . .
    H H14 0.8097 -0.0308 0.6454 0.073 Uiso calc R 1 . .
    C C15 0.6321(3) -0.0869(2) 0.67473(18) 0.0606(6) Uani d . 1 . .
    H H15 0.6595 -0.1683 0.6949 0.073 Uiso calc R 1 . .
    C C16 0.4712(2) 0.06032(19) 0.64491(16) 0.0509(5) Uani d . 1 . .
    H H16 0.3834 0.0827 0.6446 0.061 Uiso calc R 1 . .
loop_
    _atom_site_aniso_label
    _atom_site_aniso_U_11
    _atom_site_aniso_U_22
    _atom_site_aniso_U_33
    _atom_site_aniso_U_12
    _atom_site_aniso_U_13
    _atom_site_aniso_U_23
    O1 0.0686(9) 0.0467(8) 0.0480(8) -0.0072(7) 0.0187(7) -0.0037(6)
    N1 0.0604(10) 0.0310(8) 0.0459(9) -0.0031(7) 0.0075(8) -0.0012(7)
    N2 0.0774(14) 0.0387(10) 0.0768(13) -0.0103(9) 0.0176(10) 0.0049(9)
    C3 0.0578(14) 0.0544(14) 0.101(2) -0.0145(11) 0.0143(14) -0.0093(14)
    C2 0.0729(15) 0.0539(14) 0.0740(16) -0.0084(12) -0.0124(13) -0.0042(12)
    C1 0.0692(14) 0.0463(12) 0.0538(13) -0.0040(11) -0.0025(10) 0.0033(10)
    C6 0.0460(10) 0.0349(10) 0.0509(11) 0.0046(8) 0.0088(9) -0.0007(8)
    C5 0.0703(14) 0.0540(13) 0.0559(13) -0.0150(11) 0.0210(11) -0.0062(10)
    C4 0.0820(17) 0.0626(15) 0.0790(18) -0.0224(13) 0.0337(14) -0.0054(13)
    C7 0.0484(11) 0.0315(9) 0.0455(11) 0.0049(8) 0.0071(9) 0.0045(8)
    C8 0.0620(12) 0.0343(10) 0.0430(11) -0.0017(9) 0.0122(9) 0.0022(8)
    C9 0.0602(12) 0.0295(9) 0.0403(10) 0.0054(9) 0.0040(9) 0.0033(8)
    C10 0.0906(17) 0.0444(12) 0.0473(12) -0.0074(11) 0.0069(11) -0.0037(10)
    C11 0.0511(11) 0.0376(11) 0.0591(12) 0.0007(9) 0.0086(9) 0.0001(9)
    C12 0.0502(11) 0.0335(10) 0.0369(10) -0.0014(8) 0.0085(8) -0.0030(8)
    C13 0.0559(12) 0.0439(11) 0.0668(14) 0.0015(10) 0.0176(10) 0.0118(10)
    C14 0.0670(14) 0.0470(12) 0.0729(15) 0.0150(11) 0.0214(12) 0.0100(11)
    C15 0.0880(17) 0.0346(11) 0.0609(14) 0.0062(11) 0.0174(12) 0.0038(10)
    C16 0.0562(12) 0.0416(11) 0.0560(12) -0.0049(10) 0.0121(10) 0.0006(9)
_geom_special_details
;
All e.s.d.'s (except the e.s.d. in the dihedral angle between two l.s. planes)
are estimated using the full covariance matrix. The cell e.s.d.'s are taken
into account individually in the estimation of e.s.d.'s in distances, angles
and torsion angles; correlations between e.s.d.'s in cell parameters are only
used when they are defined by crystal symmetry. An approximate (isotropic)
treatment of cell e.s.d.'s is used for estimating e.s.d.'s involving l.s.
planes.
;
loop_
    _geom_bond_atom_site_label_1
    _geom_bond_atom_site_label_2
    _geom_bond_site_symmetry_2
    _geom_bond_distance
    _geom_bond_publ_flag
    O1 C7 . 1.252(2) ?
    N1 C9 . 1.331(2) ?
    N1 C11 . 1.453(2) ?
    N1 H1N . 0.8600 ?
    N2 C15 . 1.319(3) ?
    N2 C16 . 1.335(3) ?
    C3 C2 . 1.368(3) ?
    C3 C4 . 1.375(3) ?
    C3 H3 . 0.9300 ?
    C2 C1 . 1.384(3) ?
    C2 H2 . 0.9300 ?
    C1 C6 . 1.385(3) ?
    C1 H1 . 0.9300 ?
    C6 C5 . 1.386(3) ?
    C6 C7 . 1.500(3) ?
    C5 C4 . 1.385(3) ?
    C5 H5 . 0.9300 ?
    C4 H4 . 0.9300 ?
    C7 C8 . 1.414(3) ?
    C8 C9 . 1.377(3) ?
    C8 H8 . 0.9300 ?
    C9 C10 . 1.500(3) ?
    C10 H10A . 0.9600 ?
    C10 H10B . 0.9600 ?
    C10 H10C . 0.9600 ?
    C11 C12 . 1.518(3) ?
    C11 H11A . 0.9700 ?
    C11 H11B . 0.9700 ?
    C12 C13 . 1.368(3) ?
    C12 C16 . 1.375(3) ?
    C13 C14 . 1.385(3) ?
    C13 H13 . 0.9300 ?
    C14 C15 . 1.365(3) ?
    C14 H14 . 0.9300 ?
    C15 H15 . 0.9300 ?
    C16 H16 . 0.9300 ?
loop_
    _geom_angle_atom_site_label_1
    _geom_angle_atom_site_label_2
    _geom_angle_atom_site_label_3
    _geom_angle_site_symmetry_1
    _geom_angle_site_symmetry_3
    _geom_angle
    _geom_angle_publ_flag
    C9 N1 H1N . . 117.0 ?
    C11 N1 H1N . . 117.0 ?
    C15 N2 C16 . . 116.63(18) ?
    C2 C3 C4 . . 119.8(2) ?
    C2 C3 H3 . . 120.1 ?
    C4 C3 H3 . . 120.1 ?
    C3 C2 C1 . . 120.3(2) ?
    C3 C2 H2 . . 119.9 ?
    C1 C2 H2 . . 119.9 ?
    C2 C1 C6 . . 120.9(2) ?
    C2 C1 H1 . . 119.5 ?
    C6 C1 H1 . . 119.5 ?
    C1 C6 C5 . . 118.07(19) ?
    C1 C6 C7 . . 118.65(18) ?
    C5 C6 C7 . . 123.23(18) ?
    C4 C5 C6 . . 120.8(2) ?
    C4 C5 H5 . . 119.6 ?
    C6 C5 H5 . . 119.6 ?
    C3 C4 C5 . . 120.1(2) ?
    C3 C4 H4 . . 119.9 ?
    C5 C4 H4 . . 119.9 ?
    O1 C7 C6 . . 117.78(17) ?
    O1 C7 C8 . . 122.73(18) ?
    C6 C7 C8 . . 119.49(17) ?
    C7 C8 C9 . . 124.71(18) ?
    C9 C8 H8 . . 117.6 ?
    C7 C8 H8 . . 117.6 ?
    N1 C9 C8 . . 121.90(17) ?
    N1 C9 C10 . . 118.18(18) ?
    C8 C9 C10 . . 119.91(18) ?
    C9 N1 C11 . . 126.01(17) ?
    C9 C10 H10A . . 109.5 ?
    C9 C10 H10B . . 109.5 ?
    H10A C10 H10B . . 109.5 ?
    C9 C10 H10C . . 109.5 ?
    H10A C10 H10C . . 109.5 ?
    H10B C10 H10C . . 109.5 ?
    N1 C11 C12 . . 114.76(16) ?
    N1 C11 H11A . . 108.6 ?
    C12 C11 H11A . . 108.6 ?
    N1 C11 H11B . . 108.6 ?
    C12 C11 H11B . . 108.6 ?
    H11A C11 H11B . . 107.6 ?
    C13 C12 C16 . . 116.98(18) ?
    C13 C12 C11 . . 123.50(17) ?
    C16 C12 C11 . . 119.53(17) ?
    C12 C13 C14 . . 119.4(2) ?
    C12 C13 H13 . . 120.3 ?
    C14 C13 H13 . . 120.3 ?
    C15 C14 C13 . . 118.6(2) ?
    C15 C14 H14 . . 120.7 ?
    C13 C14 H14 . . 120.7 ?
    N2 C15 C14 . . 123.6(2) ?
    N2 C15 H15 . . 118.2 ?
    C14 C15 H15 . . 118.2 ?
    N2 C16 C12 . . 124.7(2) ?
    N2 C16 H16 . . 117.6 ?
    C12 C16 H16 . . 117.6 ?
loop_
    _geom_hbond_atom_site_label_D
    _geom_hbond_atom_site_label_H
    _geom_hbond_atom_site_label_A
    _geom_hbond_site_symmetry_A
    _geom_hbond_distance_DH
    _geom_hbond_distance_HA
    _geom_hbond_distance_DA
    _geom_hbond_angle_DHA
    _geom_hbond_publ_flag
    N1 H1N O1 . 0.86 2.01 2.684(2) 134 y
    C14 H14 Cg2 1_545 0.93 2.80 3.632(2) 149 y
    C16 H16 O1 2_646 0.93 2.57 3.190(3) 124 y
data_global
_journal_date_recd_electronic     2010-09-28
_journal_date_accepted     2010-10-13
_journal_name_full     'Acta Crystallographica, Section E'
_journal_year     2010
_journal_volume     66
_journal_issue     11
_journal_page_first     o2854
_journal_page_last     o2854
_journal_paper_category     QO
_journal_coeditor_code     NG5038
_publ_contact_author_name     'Yao-Cheng Shi'
_publ_contact_author_address
;
School of Chemistry
Yangzhou University
180 SiWangTing Road
Yangzhou 225002
People's Republic of China
;
_publ_contact_author_email     ycshi@yzu.edu.cn
_publ_contact_author_fax     86-514-87857939
_publ_contact_author_phone     86-514-87857939
_publ_section_title
;
(<i>Z</i>)-1-Phenyl-3-(3-pyridylmethylamino)but-2-en-1-one
;
loop_
    _publ_author_name
    _publ_author_address
    'Yao-Cheng Shi'
;
School of Chemistry
Yangzhou University
180 SiWangTing Road
Yangzhou 225002
People's Republic of China
;
    'Bei-Bei Zhu'
;
Department of Chemical Engineering
Nantong Vocational College
Nantong 226007
People's Republic of China
;
    'Su-Hua Zhang'
;
School of Chemistry
Yangzhou University
180 SiWangTing Road
Yangzhou 225002
People's Republic of China
;
