# Supplementary material for: (Z)-1-Phenyl-3-(3-pyridyl­meth­ylamino)­but-2-en-1-one
Source: Acta Crystallogr Sect E Struct Rep Online. 2010 Oct 20;66(Pt 11):o2854. doi: 10.1107/S1600536810041127 (PMC3009348; doi:10.1107/S1600536810041127)
Supplement: Supplementary file 2 [file e-66-o2854-Isup2.hkl]

# 
# h,k,l, Fc-squared, Fo-squared, sigma(Fo-squared) and status flag 
# 
data_I
_shelx_title ' S in P2(1)/c' 
_shelx_refln_list_code          4 
_shelx_F_calc_maximum      111.71 
_exptl_crystal_F_000       536.00 
_reflns_d_resolution_high  0.8116 
 
loop_ 
 _symmetry_equiv_pos_as_xyz 
 'x, y, z' 
 '-x, y+1/2, -z+1/2' 
 '-x, -y, -z' 
 'x, -y-1/2, z-1/2' 
 
_cell_length_a    10.2560 
_cell_length_b    10.5850 
_cell_length_c    12.7120 
_cell_angle_alpha  90.000 
_cell_angle_beta   99.110 
_cell_angle_gamma  90.000 
 
_shelx_F_squared_multiplier     1.000 
 
loop_ 
 _refln_index_h 
 _refln_index_k 
 _refln_index_l 
 _refln_F_squared_calc 
 _refln_F_squared_meas 
 _refln_F_squared_sigma 
 _refln_observed_status 
   1   0   0     2089.48     1815.54     29.08 o 
   2   0   0     3078.26     2607.82     47.68 o 
   3   0   0     1025.82      921.24      7.51 o 
   4   0   0     1090.94     1084.41      9.49 o 
   5   0   0      953.57      929.16      9.81 o 
   6   0   0      178.51      144.10      4.50 o 
   7   0   0      666.96      661.42     10.05 o 
   8   0   0       14.58       17.04      2.56 o 
   9   0   0       16.51       22.14      3.03 o 
  10   0   0        2.89        2.12      2.25 o 
  11   0   0        0.77        3.12      2.78 o 
  12   0   0        1.26        4.37      2.88 o 
   1   1   0      164.13      145.60      1.99 o 
   2   1   0     3706.45     3328.41     57.25 o 
   3   1   0      312.26      285.83      4.21 o 
   4   1   0       13.90        9.67      1.17 o 
   5   1   0      111.71       85.37      3.19 o 
   6   1   0       19.51       16.93      2.00 o 
   7   1   0       48.68       58.02      3.23 o 
   8   1   0       25.53       24.30      2.96 o 
   9   1   0        3.16        4.64      2.15 o 
  10   1   0       15.21       19.38      2.73 o 
  11   1   0        9.60        5.08      3.00 o 
  12   1   0        0.85        2.20      2.78 o 
   0   2   0       70.22       80.21      1.75 o 
   1   2   0     6155.98     5770.77     80.12 o 
   2   2   0    11117.05    10574.95    130.40 o 
   3   2   0      359.63      308.41      4.67 o 
   4   2   0     1015.54      987.11      9.52 o 
   5   2   0       20.76       16.98      1.93 o 
   6   2   0        2.79        7.00      1.59 o 
   7   2   0       40.38       37.44      2.76 o 
   8   2   0       86.01       92.05      4.41 o 
   9   2   0        3.97        4.17      2.71 o 
  10   2   0        0.40       -2.10      2.39 o 
  11   2   0        3.38        4.93      2.51 o 
  12   2   0        0.03       -2.85      2.85 o 
   1   3   0        0.35        0.05      0.66 o 
   2   3   0       12.73        9.99      1.12 o 
   3   3   0     3061.43     2896.65     68.74 o 
   4   3   0     1190.94     1104.32     10.67 o 
   5   3   0       80.66       95.57      3.53 o 
   6   3   0        2.29        3.34      1.42 o 
   7   3   0       16.37       19.75      2.27 o 
   8   3   0        3.89        6.54      2.07 o 
   9   3   0      103.06      109.89      5.29 o 
  10   3   0       31.88       38.69      4.10 o 
  11   3   0       27.55       30.84      4.13 o 
  12   3   0        1.86        2.56      3.29 o 
   1   4   0      865.14      952.98      8.71 o 
   2   4   0       28.99       42.93      2.10 o 
   3   4   0      916.69     1033.22     10.22 o 
   4   4   0     1846.72     1851.58     14.88 o 
   5   4   0      193.38      206.29      5.39 o 
   6   4   0        7.64        5.44      1.73 o 
   7   4   0       18.30       18.53      2.32 o 
   8   4   0       45.93       48.24      3.62 o 
   9   4   0       92.53       94.18      5.02 o 
  10   4   0        9.88        6.27      3.15 o 
  11   4   0        5.58        5.49      3.49 o 
   1   5   0     3109.29     3588.47     19.24 o 
   2   5   0      210.09      238.33      5.13 o 
   3   5   0      551.53      569.40      8.15 o 
   4   5   0        5.34        4.22      1.54 o 
   5   5   0      956.43      913.23     11.66 o 
   6   5   0       22.41       20.98      2.98 o 
   7   5   0       40.52       33.50      3.18 o 
   8   5   0        2.84        0.98      2.42 o 
   9   5   0       11.04       13.50      2.98 o 
  10   5   0       22.64       25.42      3.47 o 
  11   5   0        1.00        1.90      3.07 o 
   0   6   0      117.80      131.16      4.17 o 
   1   6   0      669.88      796.56      9.72 o 
   2   6   0        9.00       13.38      1.71 o 
   3   6   0       14.38       14.94      1.95 o 
   4   6   0        0.90       -1.56      1.56 o 
   5   6   0       13.24        8.06      2.44 o 
   6   6   0      153.64      147.02      5.62 o 
   7   6   0      147.52      133.79      5.76 o 
   8   6   0        9.02        3.98      2.47 o 
   9   6   0       15.05        9.98      3.47 o 
  10   6   0        3.88        2.07      3.00 o 
  11   6   0       10.36       12.03      3.59 o 
   1   7   0      160.26      198.67      5.43 o 
   2   7   0      101.97      123.77      4.61 o 
   3   7   0       14.76       11.91      2.08 o 
   4   7   0        0.00        2.37      1.76 o 
   5   7   0       44.40       47.22      3.52 o 
   6   7   0      180.34      159.10      6.01 o 
   7   7   0       27.65       26.28      3.54 o 
   8   7   0       16.04       18.53      3.27 o 
   9   7   0       17.76       21.92      3.49 o 
  10   7   0        2.60        7.69      2.83 o 
   0   8   0       40.10       38.22      3.08 o 
   1   8   0        0.58        0.15      1.81 o 
   2   8   0       81.73       83.95      4.01 o 
   3   8   0      115.29      125.17      5.22 o 
   4   8   0       99.60      102.46      4.73 o 
   5   8   0       25.01       22.05      3.05 o 
   6   8   0       81.03       72.23      4.75 o 
   7   8   0       24.32       15.09      3.86 o 
   8   8   0       16.24        6.88      3.59 o 
   9   8   0        1.22       -1.29      3.05 o 
   1   9   0      134.59      157.51      5.78 o 
   2   9   0       36.56       44.66      3.64 o 
   3   9   0       49.12       60.71      4.23 o 
   4   9   0      122.79      119.04      5.66 o 
   5   9   0        3.70        3.86      2.51 o 
   6   9   0        0.68       -2.20      2.93 o 
   7   9   0       28.40       25.25      3.88 o 
   8   9   0       12.74       12.84      3.39 o 
   9   9   0        0.41       -1.95      3.42 o 
   0  10   0        1.48        0.61      2.51 o 
   1  10   0       34.36       30.05      3.30 o 
   2  10   0      193.57      191.40      6.82 o 
   3  10   0       98.80       90.06      5.53 o 
   4  10   0        9.99       10.72      3.15 o 
   5  10   0        4.77        2.39      2.93 o 
   6  10   0        0.83        4.59      2.49 o 
   7  10   0        1.73        2.44      3.15 o 
   8  10   0        1.41        3.78      3.12 o 
   1  11   0       52.98       54.01      4.57 o 
   2  11   0        0.00        1.83      2.78 o 
   3  11   0        0.07       -0.22      2.78 o 
   4  11   0        0.08       -0.73      2.81 o 
   5  11   0        5.15        7.76      3.12 o 
   6  11   0        0.24       -0.27      2.93 o 
   0  12   0       77.48       83.60      5.57 o 
   1  12   0        9.43       12.77      3.27 o 
   2  12   0      103.05      106.02      6.02 o 
   3  12   0       17.22       16.19      3.98 o 
   4  12   0        0.00       -1.90      3.29 o 
   1  13   0        1.33        2.05      3.66 o 
 -12   1   1        4.40        7.57      3.49 o 
 -11   1   1       21.50       23.88      3.86 o 
 -10   1   1        1.64       -1.63      2.27 o 
  -9   1   1       11.51        9.89      2.34 o 
  -8   1   1       38.97       32.21      3.15 o 
  -7   1   1        0.11        0.41      1.63 o 
  -6   1   1      316.89      310.91      6.29 o 
  -5   1   1        2.43       -0.81      1.17 o 
  -4   1   1      101.99       87.06      2.70 o 
  -3   1   1       18.53       12.86      1.05 o 
  -2   1   1    10867.75    10604.64    118.16 o 
  -1   1   1      192.15      192.71      2.37 o 
   0   1   1      251.33      280.80      9.24 o 
   1   1   1      167.96      191.98      2.53 o 
   2   1   1       60.85       67.10      1.87 o 
   3   1   1       68.87       70.68      2.21 o 
   4   1   1      178.61      169.11      3.90 o 
   5   1   1     1809.65     1799.88     14.35 o 
   6   1   1       34.37       36.49      2.37 o 
   7   1   1      206.85      204.17      5.86 o 
   8   1   1       13.07       15.11      2.61 o 
   9   1   1        9.54        6.30      2.78 o 
  10   1   1        0.00        0.88      2.44 o 
  11   1   1        5.65        8.18      3.25 o 
  12   1   1        0.37       -3.27      3.39 o 
 -12   2   1        0.02       -2.78      2.78 o 
 -11   2   1        8.31       11.64      3.03 o 
 -10   2   1        0.66        1.71      2.05 o 
  -9   2   1       12.16       13.30      2.59 o 
  -8   2   1       41.71       31.60      3.03 o 
  -7   2   1      206.08      202.55      5.76 o 
  -6   2   1      133.88      138.96      4.35 o 
  -5   2   1      538.03      547.48      7.60 o 
  -4   2   1     1050.83      960.91      9.20 o 
  -3   2   1      142.70      106.30      2.76 o 
  -2   2   1      995.44      869.25      6.90 o 
  -1   2   1        1.60        0.78      0.59 o 
   0   2   1      198.45      228.12     12.35 o 
   1   2   1      357.55      351.45      4.12 o 
   2   2   1    12478.60    11594.25    142.72 o 
   3   2   1       34.57       29.70      1.76 o 
   4   2   1       32.24       29.02      2.00 o 
   5   2   1      935.64      946.96     10.55 o 
   6   2   1       35.62       45.80      2.76 o 
   7   2   1       15.31       18.53      2.22 o 
   8   2   1        0.07       -2.12      2.12 o 
   9   2   1      153.44      143.56      6.15 o 
  10   2   1       28.33       35.56      3.96 o 
  11   2   1        2.88        2.51      3.25 o 
  12   2   1       25.85       34.01      4.22 o 
 -12   3   1        1.61       -2.93      2.93 o 
 -11   3   1        3.60        6.98      2.78 o 
 -10   3   1       50.03       52.73      4.42 o 
  -9   3   1       16.75       20.97      3.00 o 
  -8   3   1        1.34        2.88      1.85 o 
  -7   3   1        0.00       -0.15      1.63 o 
  -6   3   1       14.41       11.87      1.71 o 
  -5   3   1      472.17      451.15      7.24 o 
  -4   3   1     2528.00     2579.79     16.28 o 
  -3   3   1     1079.19     1002.52      9.04 o 
  -2   3   1     1156.99     1161.78      8.98 o 
  -1   3   1     1642.67     1829.99     11.25 o 
   0   3   1       43.43       45.22      1.62 o 
   1   3   1      921.74      900.76      7.89 o 
   2   3   1     3325.43     3181.04     68.49 o 
   3   3   1      202.60      225.64      4.43 o 
   4   3   1        3.48        4.34      1.59 o 
   5   3   1        1.16        3.66      1.49 o 
   6   3   1      116.42      114.63      4.19 o 
   7   3   1       60.99       54.66      3.40 o 
   8   3   1      118.95      113.92      5.14 o 
   9   3   1      113.50      116.34      5.68 o 
  10   3   1       18.93       21.07      3.47 o 
  11   3   1        3.29        1.81      2.76 o 
 -11   4   1        2.65       -1.76      2.73 o 
 -10   4   1        3.97        0.46      2.78 o 
  -9   4   1       19.89       20.95      3.47 o 
  -8   4   1        1.03        2.51      1.71 o 
  -7   4   1       24.60       23.79      2.76 o 
  -6   4   1        0.25       -0.27      1.44 o 
  -5   4   1       48.14       47.93      2.64 o 
  -4   4   1      183.00      181.13      4.56 o 
  -3   4   1     1525.05     1573.18     12.45 o 
  -2   4   1      432.85      479.78      6.34 o 
  -1   4   1       24.28       20.51      1.42 o 
   0   4   1        7.32        9.13      0.74 o 
   1   4   1      338.06      348.57      5.57 o 
   2   4   1      520.26      513.94      6.90 o 
   3   4   1     1242.57     1354.56     11.93 o 
   4   4   1     1073.46     1015.73     11.09 o 
   5   4   1       59.20       62.44      3.20 o 
   6   4   1      174.59      168.60      5.21 o 
   7   4   1       72.77       71.80      3.99 o 
   8   4   1       25.78       27.89      3.15 o 
   9   4   1        1.02       -2.44      2.64 o 
  10   4   1        0.64        1.20      3.07 o 
  11   4   1        0.06       -2.64      2.64 o 
 -11   5   1        0.19       -2.76      2.76 o 
 -10   5   1       10.12       11.81      3.08 o 
  -9   5   1        2.81       -0.22      2.17 o 
  -8   5   1       33.57       26.45      3.15 o 
  -7   5   1      239.70      217.49      6.79 o 
  -6   5   1       71.11       67.75      3.57 o 
  -5   5   1      154.07      119.69      4.42 o 
  -4   5   1      183.15      193.62      5.12 o 
  -3   5   1     1326.95     1329.58     12.26 o 
  -2   5   1       22.37       20.13      1.88 o 
  -1   5   1      135.54      161.76      4.28 o 
   0   5   1      139.36      165.30      5.26 o 
   1   5   1       11.73        9.99      1.68 o 
   2   5   1      481.14      526.96      7.68 o 
   3   5   1       39.72       42.08      2.49 o 
   4   5   1      373.45      408.35      7.44 o 
   5   5   1      280.65      279.61      6.74 o 
   6   5   1       25.61       25.43      3.05 o 
   7   5   1        1.01       -1.02      2.17 o 
   8   5   1        6.16        1.39      2.44 o 
   9   5   1        9.55        8.49      2.86 o 
  10   5   1        8.78       12.25      3.12 o 
  11   5   1        0.30        5.86      2.51 o 
 -11   6   1        5.14        3.12      3.59 o 
 -10   6   1        0.06        1.78      2.27 o 
  -9   6   1        0.93       -2.73      2.73 o 
  -8   6   1       48.11       35.92      3.71 o 
  -7   6   1       59.60       67.23      4.23 o 
  -6   6   1       10.56       11.72      2.42 o 
  -5   6   1       51.94       50.76      3.40 o 
  -4   6   1       31.08       26.83      2.54 o 
  -3   6   1      176.89      185.89      4.94 o 
  -2   6   1       43.69       44.99      2.67 o 
  -1   6   1      768.35      941.30     11.08 o 
   0   6   1       30.36       28.84      1.55 o 
   1   6   1       73.47       80.42      3.35 o 
   2   6   1        7.78        9.81      1.61 o 
   3   6   1        0.76        1.17      1.54 o 
   4   6   1        7.66        6.08      1.90 o 
   5   6   1       28.22       21.01      3.10 o 
   6   6   1      576.23      569.39     10.55 o 
   7   6   1       74.11       66.24      4.52 o 
   8   6   1        6.76        5.34      2.59 o 
   9   6   1        0.94       -2.56      2.56 o 
  10   6   1        1.53        8.44      2.76 o 
 -10   7   1        6.16       10.59      3.81 o 
  -9   7   1        0.12        2.22      2.59 o 
  -8   7   1       82.92       82.77      4.94 o 
  -7   7   1       22.18       17.19      2.93 o 
  -6   7   1       32.00       22.13      3.54 o 
  -5   7   1      578.59      559.99     10.23 o 
  -4   7   1       38.74       47.28      3.23 o 
  -3   7   1      129.71      140.63      4.64 o 
  -2   7   1       17.71       14.92      2.32 o 
  -1   7   1       85.03       98.18      4.07 o 
   0   7   1      238.75      256.89      4.89 o 
   1   7   1      784.05      820.33     11.01 o 
   2   7   1        1.11        4.00      1.61 o 
   3   7   1       51.37       51.34      3.13 o 
   4   7   1      107.46       99.19      4.53 o 
   5   7   1       22.95       24.35      2.78 o 
   6   7   1        0.05        3.44      2.10 o 
   7   7   1       28.58       24.01      3.27 o 
   8   7   1       19.10       16.68      3.00 o 
   9   7   1       15.22        8.67      3.05 o 
  10   7   1        1.13       -0.27      3.10 o 
  -9   8   1       11.60       14.08      3.56 o 
  -8   8   1        7.00        2.66      3.39 o 
  -7   8   1        0.90       -0.44      2.86 o 
  -6   8   1       23.68       20.24      2.93 o 
  -5   8   1        0.00        3.71      2.10 o 
  -4   8   1       96.31       94.25      4.48 o 
  -3   8   1        5.84        8.20      2.17 o 
  -2   8   1       11.43       13.28      2.86 o 
  -1   8   1      205.74      225.23      6.47 o 
   0   8   1        0.59       -0.51      1.33 o 
   1   8   1      277.57      280.64      7.15 o 
   2   8   1       70.18       77.30      4.26 o 
   3   8   1       51.98       45.20      3.54 o 
   4   8   1       38.28       40.48      3.32 o 
   5   8   1        2.03       -0.20      2.56 o 
   6   8   1       12.83        7.86      2.86 o 
   7   8   1        0.16       -1.76      2.68 o 
   8   8   1       29.80       20.86      3.93 o 
   9   8   1        1.02       -3.32      3.32 o 
  -9   9   1        1.01        1.15      3.12 o 
  -8   9   1        2.93       -2.88      2.88 o 
  -7   9   1       23.79       20.19      3.42 o 
  -6   9   1       20.84       19.07      3.17 o 
  -5   9   1       24.19       18.90      3.37 o 
  -4   9   1      194.78      170.91      6.38 o 
  -3   9   1      293.43      274.19      7.81 o 
  -2   9   1      306.70      295.18      8.55 o 
  -1   9   1        0.00       -0.17      2.17 o 
   0   9   1      188.78      211.01      4.69 o 
   1   9   1      232.42      218.64      6.76 o 
   2   9   1      219.36      199.07      7.13 o 
   3   9   1        3.84        3.56      2.46 o 
   4   9   1       45.93       48.75      3.91 o 
   5   9   1        3.66        5.03      2.39 o 
   6   9   1       63.63       60.11      4.89 o 
   7   9   1        1.71        4.56      3.03 o 
   8   9   1        6.62        5.20      3.42 o 
  -8  10   1       37.76       43.30      5.42 o 
  -7  10   1       20.88       17.11      3.69 o 
  -6  10   1        9.53        4.47      3.10 o 
  -5  10   1        0.19       -2.49      2.49 o 
  -4  10   1       36.70       29.04      3.42 o 
  -3  10   1       86.66       86.68      4.94 o 
  -2  10   1        2.27        4.69      2.71 o 
  -1  10   1       10.17       10.72      2.66 o 
   0  10   1       24.26       22.95      2.31 o 
   1  10   1       14.32       15.97      2.73 o 
   2  10   1       77.32       76.04      5.45 o 
   3  10   1       50.35       37.95      4.20 o 
   4  10   1       50.41       41.44      4.40 o 
   5  10   1       17.19       14.60      3.27 o 
   6  10   1       37.92       45.02      4.64 o 
   7  10   1       26.14       29.18      4.00 o 
  -6  11   1        0.87       -1.34      3.03 o 
  -5  11   1        4.71        4.88      3.29 o 
  -4  11   1        3.22       -0.73      2.88 o 
  -3  11   1       10.90        7.88      3.44 o 
  -2  11   1      102.21      105.27      6.19 o 
  -1  11   1        3.71        3.73      2.95 o 
   0  11   1       17.12       17.70      2.57 o 
   1  11   1        1.78        2.03      2.73 o 
   2  11   1        3.48        7.44      3.05 o 
   3  11   1       11.05        4.42      3.25 o 
   4  11   1        7.51        5.42      2.78 o 
   5  11   1        5.27       -1.29      3.34 o 
   6  11   1        0.76        1.15      3.20 o 
  -4  12   1        1.72       -0.54      2.86 o 
  -3  12   1       16.42       17.87      4.13 o 
  -2  12   1        2.85        0.27      3.29 o 
  -1  12   1        1.85        0.00      3.42 o 
   0  12   1       40.99       42.80      3.19 o 
   1  12   1        1.29        2.54      2.88 o 
   2  12   1        1.56        1.07      2.88 o 
   3  12   1       11.40       11.81      3.59 o 
   4  12   1        8.76        3.76      3.34 o 
   0  13   1       22.71       22.78      3.27 o 
 -12   0   2        2.05        5.91      3.12 o 
 -11   0   2       21.46       29.40      3.88 o 
 -10   0   2        2.83        1.66      2.29 o 
  -9   0   2      246.10      254.74      7.48 o 
  -8   0   2       28.04       25.60      2.76 o 
  -7   0   2       26.35       18.54      2.10 o 
  -6   0   2      111.16      117.70      3.83 o 
  -5   0   2        1.42        3.47      0.95 o 
  -4   0   2      182.30      168.11      3.63 o 
  -3   0   2     1162.25     1057.81      8.14 o 
  -2   0   2      420.50      377.71      4.12 o 
  -1   0   2    11233.39    11438.05    117.99 o 
   0   0   2      625.07      537.10      3.09 o 
   1   0   2     6956.64     7701.16     94.41 o 
   2   0   2     1149.83     1024.88      7.72 o 
   3   0   2      484.21      457.50      5.77 o 
   4   0   2      269.15      242.38      4.81 o 
   5   0   2      527.05      540.23      7.89 o 
   6   0   2        0.69       -0.95      1.73 o 
   7   0   2      119.56      117.03      4.80 o 
   8   0   2       10.20        8.42      2.56 o 
   9   0   2       16.23       19.70      3.15 o 
  10   0   2       62.48       64.98      4.77 o 
  11   0   2        0.01       -1.22      2.90 o 
  12   0   2       31.14       27.18      5.15 o 
 -12   1   2        8.71       14.55      3.56 o 
 -11   1   2        8.12        9.05      2.93 o 
 -10   1   2        6.78        2.93      2.64 o 
  -9   1   2       39.69       37.72      3.52 o 
  -8   1   2        2.82        3.95      1.95 o 
  -7   1   2      297.37      285.95      6.64 o 
  -6   1   2      247.94      220.51      5.26 o 
  -5   1   2        2.96        3.25      1.10 o 
  -4   1   2      315.23      301.41      4.93 o 
  -3   1   2      828.59      741.53      6.90 o 
  -2   1   2     1177.17     1112.87      7.58 o 
  -1   1   2     3537.63     3489.24     57.06 o 
   0   1   2     1440.43     1421.99     23.56 o 
   1   1   2    10690.37    11669.48    130.08 o 
   2   1   2     2861.00     2511.05     54.96 o 
   3   1   2      262.87      235.32      4.23 o 
   4   1   2      190.63      190.80      4.29 o 
   5   1   2       42.93       46.93      2.59 o 
   6   1   2       16.54       23.54      2.39 o 
   7   1   2       61.65       63.91      3.69 o 
   8   1   2       48.17       44.41      3.57 o 
   9   1   2       35.03       38.16      3.88 o 
  10   1   2       10.20        7.47      3.25 o 
  11   1   2       26.27       21.46      4.52 o 
  12   1   2        0.06        1.15      2.95 o 
 -12   2   2        3.66        9.30      2.98 o 
 -11   2   2       10.02       12.11      2.86 o 
 -10   2   2       10.09       11.74      2.88 o 
  -9   2   2       23.86       25.64      3.30 o 
  -8   2   2      150.44      148.57      5.40 o 
  -7   2   2       31.19       30.61      2.66 o 
  -6   2   2       96.44       95.26      3.63 o 
  -5   2   2      267.53      253.70      5.20 o 
  -4   2   2      131.31      128.32      3.47 o 
  -3   2   2     2843.58     2554.36     59.73 o 
  -2   2   2        2.96        2.86      0.73 o 
  -1   2   2      146.29      151.02      2.85 o 
   0   2   2      483.91      516.65     17.39 o 
   1   2   2     5307.73     5594.48     88.06 o 
   2   2   2     1894.46     1805.71     11.62 o 
   3   2   2      303.54      304.96      5.08 o 
   4   2   2        2.37       -0.44      1.10 o 
   5   2   2      262.25      247.62      5.54 o 
   6   2   2       15.57       13.43      2.05 o 
   7   2   2       30.20       28.12      2.96 o 
   8   2   2        1.52        1.42      2.00 o 
   9   2   2       24.84       26.98      3.08 o 
  10   2   2       21.46       29.01      3.83 o 
  11   2   2       11.53       14.79      3.64 o 
 -12   3   2        2.02        2.78      3.27 o 
 -11   3   2       15.66       19.90      3.08 o 
 -10   3   2       47.17       46.47      4.11 o 
  -9   3   2       24.29       20.37      3.35 o 
  -8   3   2      204.85      197.38      6.36 o 
  -7   3   2       89.23       89.71      4.09 o 
  -6   3   2       66.88       62.18      3.18 o 
  -5   3   2       40.52       22.62      2.15 o 
  -4   3   2      103.06      102.89      3.31 o 
  -3   3   2     1161.34     1162.64      9.96 o 
  -2   3   2       43.31       42.33      1.91 o 
  -1   3   2     1901.80     2234.83     13.22 o 
   0   3   2      435.16      451.75     18.87 o 
   1   3   2     1650.64     1669.24     11.60 o 
   2   3   2     2092.40     2170.27     13.80 o 
   3   3   2      198.49      209.59      4.54 o 
   4   3   2      871.39      819.66      9.61 o 
   5   3   2       10.91        6.98      1.73 o 
   6   3   2        1.29        1.68      1.54 o 
   7   3   2      161.75      172.60      5.69 o 
   8   3   2       18.91       18.12      3.08 o 
   9   3   2        8.83        6.30      3.05 o 
  10   3   2        0.38        1.90      2.34 o 
  11   3   2        1.04       -2.32      2.56 o 
 -12   4   2        0.07        4.03      3.03 o 
 -11   4   2        5.71        5.93      2.51 o 
 -10   4   2       25.57       19.49      3.69 o 
  -9   4   2       14.32       14.82      2.91 o 
  -8   4   2        2.44        6.59      2.10 o 
  -7   4   2        6.74       10.91      1.93 o 
  -6   4   2      126.40      124.13      4.37 o 
  -5   4   2      276.44      243.69      5.68 o 
  -4   4   2      233.05      221.95      5.06 o 
  -3   4   2       86.36       79.82      2.94 o 
  -2   4   2     1525.17     1734.06     12.89 o 
  -1   4   2      120.35      142.96      3.64 o 
   0   4   2        0.49       -0.77      0.77 o 
   1   4   2        0.26        0.34      1.05 o 
   2   4   2      412.20      443.76      6.70 o 
   3   4   2      703.81      718.67      8.93 o 
   4   4   2      650.56      632.37      8.93 o 
   5   4   2        0.58       -0.63      1.54 o 
   6   4   2       27.02       26.89      2.74 o 
   7   4   2      106.78       95.76      4.82 o 
   8   4   2       11.72       10.89      2.39 o 
   9   4   2        3.16       -0.22      2.39 o 
  10   4   2       26.80       24.86      3.66 o 
  11   4   2        1.79        3.86      2.95 o 
 -11   5   2        3.73        3.49      2.81 o 
 -10   5   2        1.49        4.10      2.93 o 
  -9   5   2       18.77       20.41      3.15 o 
  -8   5   2       36.84       35.62      3.64 o 
  -7   5   2       23.53       25.06      2.91 o 
  -6   5   2        0.28        1.93      1.78 o 
  -5   5   2       25.36       25.55      2.47 o 
  -4   5   2       67.39       59.35      3.01 o 
  -3   5   2      104.88       94.26      3.51 o 
  -2   5   2      207.90      227.21      5.11 o 
  -1   5   2      476.75      516.41      7.64 o 
   0   5   2      268.56      315.22      7.14 o 
   1   5   2       76.72      104.29      3.53 o 
   2   5   2      288.72      280.02      5.92 o 
   3   5   2      114.61      102.26      3.78 o 
   4   5   2      301.41      274.62      6.33 o 
   5   5   2      130.01      132.17      5.03 o 
   6   5   2       61.23       58.35      3.59 o 
   7   5   2       56.31       61.80      4.16 o 
   8   5   2       25.95       30.01      3.57 o 
   9   5   2        7.57        9.25      2.93 o 
  10   5   2        5.12        5.66      3.20 o 
  11   5   2        3.60        5.17      2.98 o 
 -11   6   2        3.97        6.22      3.00 o 
 -10   6   2        0.95       -1.73      2.56 o 
  -9   6   2        0.67        0.46      2.39 o 
  -8   6   2       95.79       85.92      4.99 o 
  -7   6   2       33.63       28.90      3.27 o 
  -6   6   2      257.99      230.75      6.77 o 
  -5   6   2        2.97        2.49      1.83 o 
  -4   6   2      367.66      357.98      7.28 o 
  -3   6   2       19.36       23.86      2.34 o 
  -2   6   2      158.01      159.29      4.79 o 
  -1   6   2       71.74       76.39      3.38 o 
   0   6   2      101.78      102.96      7.98 o 
   1   6   2      239.64      219.87      5.65 o 
   2   6   2        3.07        1.05      1.54 o 
   3   6   2        0.39        1.51      1.29 o 
   4   6   2       50.70       47.46      3.23 o 
   5   6   2      220.29      205.97      6.44 o 
   6   6   2      463.02      462.06      9.79 o 
   7   6   2        3.81        4.20      2.83 o 
   8   6   2       60.81       59.06      4.62 o 
   9   6   2        0.26       -0.46      2.85 o 
  10   6   2        3.31       11.71      2.68 o 
 -10   7   2       34.89       43.69      4.49 o 
  -9   7   2        0.03        1.95      2.56 o 
  -8   7   2       13.53       13.28      3.08 o 
  -7   7   2        7.59        5.98      2.76 o 
  -6   7   2       24.56       31.80      3.27 o 
  -5   7   2      127.44      117.25      5.00 o 
  -4   7   2        2.55        4.10      1.88 o 
  -3   7   2      102.07       90.05      4.26 o 
  -2   7   2       74.57       89.80      4.11 o 
  -1   7   2        2.23        4.93      2.17 o 
   0   7   2      306.53      309.11      7.04 o 
   1   7   2       92.35       91.95      3.97 o 
   2   7   2       41.99       46.78      3.30 o 
   3   7   2        7.01        5.54      2.00 o 
   4   7   2       35.28       29.61      3.35 o 
   5   7   2        1.54        1.61      2.00 o 
   6   7   2        2.64        6.91      2.37 o 
   7   7   2        1.68        1.95      2.29 o 
   8   7   2        7.98        5.27      2.98 o 
   9   7   2        0.15        1.32      2.88 o 
  10   7   2        4.19        6.93      3.17 o 
  -9   8   2       16.30       20.87      3.49 o 
  -8   8   2        9.89       12.25      3.34 o 
  -7   8   2      105.62       88.60      5.36 o 
  -6   8   2       17.75       12.99      2.98 o 
  -5   8   2       20.11       20.83      2.78 o 
  -4   8   2       78.11       78.90      4.35 o 
  -3   8   2       30.37       31.90      3.20 o 
  -2   8   2      247.52      248.24      7.04 o 
  -1   8   2       27.75       26.14      3.10 o 
   0   8   2      478.25      513.32     22.32 o 
   1   8   2       20.71       25.45      2.93 o 
   2   8   2      221.87      213.62      6.79 o 
   3   8   2        0.96       -2.20      2.20 o 
   4   8   2       18.08       15.99      2.73 o 
   5   8   2        2.34        3.42      2.34 o 
   6   8   2       67.19       73.42      4.82 o 
   7   8   2        5.89        9.98      3.34 o 
   8   8   2       68.42       68.77      5.28 o 
   9   8   2        1.41        5.37      3.17 o 
  -9   9   2        0.94        2.56      3.00 o 
  -8   9   2        2.57        4.71      2.78 o 
  -7   9   2        1.26       -1.90      3.00 o 
  -6   9   2        1.18       -0.22      2.51 o 
  -5   9   2       54.45       42.11      4.01 o 
  -4   9   2       30.01       28.84      2.98 o 
  -3   9   2        0.06        1.37      2.42 o 
  -2   9   2        2.62        2.42      2.59 o 
  -1   9   2      103.52       98.41      5.26 o 
   0   9   2      130.90      126.68      3.78 o 
   1   9   2       17.40       16.24      3.08 o 
   2   9   2       40.51       36.63      3.98 o 
   3   9   2       14.54       12.69      2.71 o 
   4   9   2       24.45       17.19      2.93 o 
   5   9   2       10.99        6.03      2.93 o 
   6   9   2       10.03       13.67      2.90 o 
   7   9   2        0.43        4.93      2.93 o 
   8   9   2       13.61       12.11      3.66 o 
  -8  10   2        8.62        8.54      3.42 o 
  -7  10   2        0.03        4.73      2.73 o 
  -6  10   2        0.51        0.49      2.90 o 
  -5  10   2        1.70        0.46      2.95 o 
  -4  10   2        1.78        2.88      2.61 o 
  -3  10   2       10.58       15.23      3.00 o 
  -2  10   2        3.52        2.51      3.12 o 
  -1  10   2      218.07      234.21      7.81 o 
   0  10   2       31.86       31.51      2.69 o 
   1  10   2        2.04        2.12      2.59 o 
   2  10   2       93.02       95.26      5.75 o 
   3  10   2       13.35       19.16      3.10 o 
   4  10   2       71.78       68.76      5.11 o 
   5  10   2       46.33       47.62      4.45 o 
   6  10   2       11.53        7.42      3.15 o 
   7  10   2       12.24       14.21      3.83 o 
  -6  11   2       12.02       13.82      3.34 o 
  -5  11   2        0.04        0.00      2.78 o 
  -4  11   2        3.84        4.27      2.93 o 
  -3  11   2       42.07       45.88      4.86 o 
  -2  11   2       13.02       13.60      3.71 o 
  -1  11   2       31.37       26.38      4.32 o 
   0  11   2       93.83       87.63      5.06 o 
   1  11   2        0.05       -0.90      2.61 o 
   2  11   2       49.88       43.54      4.69 o 
   3  11   2        0.03        4.29      2.90 o 
   4  11   2        2.57        3.22      2.95 o 
   5  11   2       12.77       15.26      3.47 o 
   6  11   2        0.00        1.76      3.27 o 
  -4  12   2       12.23       18.16      3.59 o 
  -3  12   2       11.25        8.96      4.00 o 
  -2  12   2       43.65       44.00      4.79 o 
  -1  12   2        2.34       -1.27      3.34 o 
   0  12   2       22.45       20.30      4.55 o 
   1  12   2       59.46       58.61      5.06 o 
   2  12   2       11.86       16.09      3.61 o 
   3  12   2        1.23        4.54      2.83 o 
   4  12   2        3.54        1.51      3.29 o 
 -12   1   3       11.32       10.01      3.71 o 
 -11   1   3       21.95       20.63      3.78 o 
 -10   1   3        9.53       13.74      3.05 o 
  -9   1   3        7.60       11.06      2.64 o 
  -8   1   3       28.57       28.87      2.74 o 
  -7   1   3       28.19       32.93      2.39 o 
  -6   1   3        0.52        0.93      1.34 o 
  -5   1   3      377.38      379.75      6.27 o 
  -4   1   3      580.72      541.61      6.83 o 
  -3   1   3      615.02      584.04      6.48 o 
  -2   1   3       10.22        9.45      1.05 o 
  -1   1   3     2788.53     2694.13     55.65 o 
   0   1   3     6526.15     7081.70     84.65 o 
   1   1   3     2941.53     2744.69     58.92 o 
   2   1   3      675.95      672.64      7.04 o 
   3   1   3       66.87       61.20      2.38 o 
   4   1   3      194.16      169.42      4.37 o 
   5   1   3      391.22      402.79      7.13 o 
   6   1   3      350.06      343.75      7.30 o 
   7   1   3      250.33      245.90      6.80 o 
   8   1   3       27.05       27.77      3.37 o 
   9   1   3        5.80        8.54      2.83 o 
  10   1   3        1.61       -1.81      2.68 o 
  11   1   3        5.33       10.10      2.78 o 
 -12   2   3       38.90       47.51      4.84 o 
 -11   2   3       33.09       29.77      4.20 o 
 -10   2   3       45.41       37.31      4.08 o 
  -9   2   3      344.54      317.46      8.51 o 
  -8   2   3       14.39       12.74      2.56 o 
  -7   2   3       13.31       14.92      2.20 o 
  -6   2   3      325.15      355.88      6.81 o 
  -5   2   3      218.09      231.13      5.06 o 
  -4   2   3      463.12      407.95      6.14 o 
  -3   2   3      145.08      132.01      3.25 o 
  -2   2   3      987.50      950.62      8.23 o 
  -1   2   3     1598.96     1825.05     11.40 o 
   0   2   3      745.00      787.01     13.35 o 
   1   2   3      361.57      362.61      5.13 o 
   2   2   3       71.23       72.92      2.53 o 
   3   2   3      235.02      214.61      4.53 o 
   4   2   3      152.43      135.04      4.06 o 
   5   2   3        1.66        1.81      1.37 o 
   6   2   3        0.05        2.12      1.27 o 
   7   2   3       41.46       37.63      3.30 o 
   8   2   3       94.22       97.69      5.02 o 
   9   2   3        3.08        2.34      2.49 o 
  10   2   3        1.22        1.44      2.68 o 
  11   2   3        1.44        0.27      2.98 o 
 -12   3   3        1.65        6.17      2.88 o 
 -11   3   3        7.43        1.51      3.00 o 
 -10   3   3        1.17       -1.07      2.68 o 
  -9   3   3       36.35       38.60      3.54 o 
  -8   3   3      220.88      222.06      6.74 o 
  -7   3   3      149.26      133.64      4.83 o 
  -6   3   3        1.03        0.39      1.54 o 
  -5   3   3       20.53       28.14      2.17 o 
  -4   3   3      541.70      568.27      7.61 o 
  -3   3   3       63.24       70.23      2.62 o 
  -2   3   3      225.70      223.76      4.36 o 
  -1   3   3       38.53       35.85      1.88 o 
   0   3   3      931.12     1016.61     47.95 o 
   1   3   3       44.70       55.22      2.33 o 
   2   3   3      326.58      343.27      5.68 o 
   3   3   3        9.36       10.94      1.44 o 
   4   3   3      250.16      216.58      5.24 o 
   5   3   3       49.85       40.99      2.69 o 
   6   3   3       42.35       50.45      3.15 o 
   7   3   3      174.05      183.78      6.09 o 
   8   3   3       38.50       34.37      3.69 o 
   9   3   3       14.37       16.23      3.10 o 
  10   3   3        7.62        0.00      3.22 o 
  11   3   3        7.33       13.81      3.12 o 
 -12   4   3        1.05       -2.24      3.05 o 
 -11   4   3        0.24       -0.24      2.88 o 
 -10   4   3        0.02       -2.83      2.83 o 
  -9   4   3        0.86       -0.59      2.15 o 
  -8   4   3       28.66       38.79      3.27 o 
  -7   4   3       20.74       17.48      2.54 o 
  -6   4   3       90.30       87.28      3.97 o 
  -5   4   3       40.20       43.54      2.64 o 
  -4   4   3       24.86       23.04      2.05 o 
  -3   4   3      293.82      342.89      6.02 o 
  -2   4   3      100.26      100.49      3.24 o 
  -1   4   3      404.68      474.96      6.85 o 
   0   4   3       58.36       73.13      2.61 o 
   1   4   3       32.23       34.99      2.08 o 
   2   4   3      125.09      127.22      3.83 o 
   3   4   3     1677.37     1650.12     14.19 o 
   4   4   3      643.06      604.57      9.16 o 
   5   4   3        2.93        1.54      1.88 o 
   6   4   3      290.73      281.75      7.25 o 
   7   4   3       44.36       44.26      3.67 o 
   8   4   3       21.27       22.85      3.22 o 
   9   4   3        7.77        8.91      2.78 o 
  10   4   3       44.25       50.74      4.74 o 
  11   4   3       36.37       40.86      4.69 o 
 -11   5   3        1.06        0.54      3.20 o 
 -10   5   3       11.01       10.42      2.86 o 
  -9   5   3       38.59       37.72      3.88 o 
  -8   5   3       32.08       30.04      3.25 o 
  -7   5   3       35.02       30.03      3.00 o 
  -6   5   3        7.42        8.42      2.15 o 
  -5   5   3       93.53       93.03      3.99 o 
  -4   5   3      254.40      231.01      5.65 o 
  -3   5   3        0.00       -0.66      1.22 o 
  -2   5   3      834.23      929.80     10.70 o 
  -1   5   3      294.96      351.05      6.57 o 
   0   5   3       21.23       23.01      1.42 o 
   1   5   3        0.03        1.71      1.20 o 
   2   5   3      356.61      359.68      7.00 o 
   3   5   3      627.44      620.78      9.41 o 
   4   5   3      719.32      714.58     10.53 o 
   5   5   3        2.67        7.08      1.98 o 
   6   5   3      530.78      496.43      9.99 o 
   7   5   3        4.64        5.03      2.34 o 
   8   5   3        1.71        5.83      2.34 o 
   9   5   3       10.69       13.74      3.51 o 
  10   5   3        1.55       -2.05      3.05 o 
 -11   6   3        1.92        2.86      3.10 o 
 -10   6   3        1.02       -0.49      2.64 o 
  -9   6   3        4.77        2.76      2.68 o 
  -8   6   3       30.76       32.26      3.49 o 
  -7   6   3       33.03       32.02      3.13 o 
  -6   6   3      286.39      297.00      7.37 o 
  -5   6   3       60.35       61.19      3.57 o 
  -4   6   3      156.95      148.92      4.91 o 
  -3   6   3       46.26       52.98      3.15 o 
  -2   6   3        2.91        2.81      1.44 o 
  -1   6   3       93.95      116.57      4.26 o 
   0   6   3       17.37       19.84      1.47 o 
   1   6   3       30.27       27.78      2.39 o 
   2   6   3       49.84       54.58      3.15 o 
   3   6   3       79.18       76.33      3.77 o 
   4   6   3      116.47      100.68      4.53 o 
   5   6   3       34.58       35.23      3.20 o 
   6   6   3       20.49       20.27      2.91 o 
   7   6   3       54.10       52.89      4.33 o 
   8   6   3       27.27       27.77      3.54 o 
   9   6   3        2.05        6.13      2.88 o 
  10   6   3       10.26       12.42      3.34 o 
 -10   7   3        1.77       -2.39      3.27 o 
  -9   7   3        0.04        0.49      2.78 o 
  -8   7   3       57.81       53.09      4.38 o 
  -7   7   3      187.94      158.75      6.36 o 
  -6   7   3      396.70      378.24      8.85 o 
  -5   7   3        1.06        4.37      2.03 o 
  -4   7   3       15.46       21.31      2.66 o 
  -3   7   3        0.13       -1.29      1.90 o 
  -2   7   3     1074.89     1176.28     14.26 o 
  -1   7   3      343.94      402.18      8.24 o 
   0   7   3       23.16       22.82      1.67 o 
   1   7   3       88.30       92.68      4.29 o 
   2   7   3      255.25      240.81      6.83 o 
   3   7   3        0.67       -0.46      2.07 o 
   4   7   3      305.29      278.56      7.42 o 
   5   7   3       28.17       21.91      3.35 o 
   6   7   3      149.83      121.12      5.98 o 
   7   7   3        0.00       -1.49      2.66 o 
   8   7   3       19.89       15.89      3.74 o 
   9   7   3        1.09        3.27      3.05 o 
  -9   8   3        4.81       12.15      2.95 o 
  -8   8   3       21.28       18.29      3.71 o 
  -7   8   3       16.83       16.04      2.76 o 
  -6   8   3        5.70        6.27      2.59 o 
  -5   8   3       31.15       28.87      3.25 o 
  -4   8   3       34.07       32.93      3.27 o 
  -3   8   3      165.46      174.80      6.18 o 
  -2   8   3      141.96      139.96      5.84 o 
  -1   8   3       34.15       36.50      3.25 o 
   0   8   3      169.87      170.42      5.56 o 
   1   8   3      264.81      261.43      7.39 o 
   2   8   3      200.72      177.06      6.36 o 
   3   8   3       35.02       42.75      3.71 o 
   4   8   3       20.74       17.63      3.35 o 
   5   8   3        3.15        2.73      2.68 o 
   6   8   3        2.97        4.08      2.71 o 
   7   8   3       34.45       31.68      4.15 o 
   8   8   3        4.85        1.07      3.44 o 
   9   8   3        2.44        7.61      3.47 o 
  -9   9   3        1.77        4.86      3.03 o 
  -8   9   3        0.02       -3.10      3.15 o 
  -7   9   3       43.26       33.25      4.13 o 
  -6   9   3      147.27      138.22      6.54 o 
  -5   9   3        2.84        2.54      2.59 o 
  -4   9   3       23.74       22.61      3.20 o 
  -3   9   3       70.59       67.01      4.84 o 
  -2   9   3      121.75      123.93      5.93 o 
  -1   9   3       40.09       45.69      3.91 o 
   0   9   3      131.46      134.52      4.09 o 
   1   9   3      125.98      132.60      5.81 o 
   2   9   3      585.71      549.33     11.66 o 
   3   9   3      195.54      160.84      6.51 o 
   4   9   3       32.69       27.21      3.35 o 
   5   9   3        3.95        0.46      2.44 o 
   6   9   3       10.07        4.98      3.00 o 
   7   9   3       10.76       18.48      3.69 o 
   8   9   3       11.04        8.71      4.03 o 
  -8  10   3        2.41        4.56      3.32 o 
  -7  10   3        3.44        7.66      2.66 o 
  -6  10   3        0.89        3.47      2.81 o 
  -5  10   3        0.35        3.32      2.49 o 
  -4  10   3       11.19       11.89      3.25 o 
  -3  10   3        2.18        1.66      3.25 o 
  -2  10   3       12.72       14.74      3.42 o 
  -1  10   3       44.97       42.83      4.40 o 
   0  10   3      234.92      232.84     11.08 o 
   1  10   3       12.05       11.40      3.34 o 
   2  10   3      118.39      111.24      6.10 o 
   3  10   3      126.22      128.67      6.47 o 
   4  10   3        0.31       -2.85      2.85 o 
   5  10   3        3.21        7.00      3.00 o 
   6  10   3        8.48        7.40      3.59 o 
   7  10   3       53.54       67.90      5.72 o 
  -6  11   3        0.25        1.37      3.20 o 
  -5  11   3       12.98       12.96      3.69 o 
  -4  11   3        0.63        1.85      2.98 o 
  -3  11   3      126.25      130.80      7.08 o 
  -2  11   3      153.00      159.03      7.57 o 
  -1  11   3       29.51       23.66      4.59 o 
   0  11   3        5.54        7.96      5.06 o 
   1  11   3        2.70        7.98      3.03 o 
   2  11   3       63.44       53.87      4.99 o 
   3  11   3       79.30       73.02      5.62 o 
   4  11   3        5.25        3.37      3.69 o 
   5  11   3       16.30       20.43      4.03 o 
  -4  12   3        0.24        0.00      3.07 o 
  -3  12   3       11.49        9.98      4.22 o 
  -2  12   3        0.22        1.46      3.27 o 
  -1  12   3       44.51       52.62      5.18 o 
   0  12   3        1.01        3.14      2.34 o 
   1  12   3       15.34       12.21      4.32 o 
   2  12   3        0.02        2.68      3.29 o 
   3  12   3       25.44       17.63      4.52 o 
 -12   0   4       59.15       68.16      5.69 o 
 -11   0   4       19.57       24.19      3.69 o 
 -10   0   4      237.47      248.83      8.11 o 
  -9   0   4       64.53       69.13      4.33 o 
  -8   0   4       51.23       51.56      3.42 o 
  -7   0   4        8.95        6.54      1.71 o 
  -6   0   4       10.55        9.40      1.56 o 
  -5   0   4      125.87      128.30      3.83 o 
  -4   0   4     1221.57     1231.88     10.89 o 
  -3   0   4      153.61      138.47      3.35 o 
  -2   0   4      181.34      183.51      3.61 o 
  -1   0   4     9538.59    10044.37    134.77 o 
   0   0   4     4702.16     4868.81     65.83 o 
   1   0   4     3519.68     3598.07     74.25 o 
   2   0   4      196.91      175.13      3.98 o 
   3   0   4     2710.47     2943.12     17.71 o 
   4   0   4        2.83        1.71      1.51 o 
   5   0   4      172.70      205.94      5.36 o 
   6   0   4        0.46       -1.24      1.49 o 
   7   0   4        0.70        0.34      2.00 o 
   8   0   4       51.11       67.09      4.33 o 
   9   0   4      134.16      154.41      6.49 o 
  10   0   4       46.53       56.83      5.01 o 
  11   0   4       27.79       25.79      4.69 o 
 -12   1   4       13.95       18.33      4.15 o 
 -11   1   4        1.36       -1.63      2.76 o 
 -10   1   4       16.78       24.19      3.32 o 
  -9   1   4        9.27       10.30      2.78 o 
  -8   1   4        2.10        1.78      2.10 o 
  -7   1   4        2.74        1.27      1.51 o 
  -6   1   4        8.39        6.25      1.59 o 
  -5   1   4      246.58      238.58      5.24 o 
  -4   1   4       82.80       75.50      2.80 o 
  -3   1   4      571.93      545.24      6.74 o 
  -2   1   4      983.75     1039.57      8.93 o 
  -1   1   4     2005.14     2157.66     13.00 o 
   0   1   4     1896.10     1965.63     28.48 o 
   1   1   4      243.32      221.27      4.18 o 
   2   1   4       47.28       56.77      2.37 o 
   3   1   4      114.99      112.26      3.51 o 
   4   1   4      180.76      163.70      4.63 o 
   5   1   4        0.04        0.90      1.66 o 
   6   1   4        0.13        3.98      1.32 o 
   7   1   4        2.92        5.78      2.07 o 
   8   1   4       17.67       15.97      2.98 o 
   9   1   4       59.31       77.27      5.06 o 
  10   1   4        3.03        7.44      3.05 o 
  11   1   4       39.23       46.29      5.01 o 
 -12   2   4       23.73       21.93      4.52 o 
 -11   2   4        4.50       10.13      3.03 o 
 -10   2   4       32.69       28.97      3.54 o 
  -9   2   4       45.44       40.71      3.93 o 
  -8   2   4      103.09       95.09      4.82 o 
  -7   2   4       33.01       26.61      2.69 o 
  -6   2   4       90.04       95.29      3.89 o 
  -5   2   4       44.17       40.23      2.35 o 
  -4   2   4       19.99       17.34      1.69 o 
  -3   2   4      237.80      239.03      4.63 o 
  -2   2   4      513.37      527.86      6.65 o 
  -1   2   4       59.51       71.15      2.45 o 
   0   2   4      619.70      568.56     14.34 o 
   1   2   4     1097.15     1132.21     10.04 o 
   2   2   4      429.51      444.12      6.54 o 
   3   2   4        0.07        5.42      1.34 o 
   4   2   4      240.59      249.20      5.58 o 
   5   2   4       24.10       22.11      2.22 o 
   6   2   4       26.66       30.14      2.71 o 
   7   2   4       44.65       39.98      3.59 o 
   8   2   4       30.08       36.44      3.69 o 
   9   2   4       68.65       78.36      5.26 o 
  10   2   4       18.28       29.56      3.93 o 
  11   2   4        3.05        5.66      3.20 o 
 -12   3   4        1.40        5.39      3.27 o 
 -11   3   4       15.61       13.67      3.52 o 
 -10   3   4        4.32        4.25      2.71 o 
  -9   3   4        0.11        1.59      2.34 o 
  -8   3   4       20.08       17.85      3.03 o 
  -7   3   4      150.29      148.33      5.42 o 
  -6   3   4        2.21        2.25      1.61 o 
  -5   3   4        0.47        0.00      1.29 o 
  -4   3   4       77.44       87.78      3.31 o 
  -3   3   4      179.01      179.10      4.36 o 
  -2   3   4      168.22      170.29      4.07 o 
  -1   3   4       89.63      100.26      3.09 o 
   0   3   4     1320.67     1470.64     63.20 o 
   1   3   4      672.28      712.26      8.43 o 
   2   3   4      359.79      336.99      6.10 o 
   3   3   4      254.72      254.49      5.54 o 
   4   3   4       24.84       21.01      2.13 o 
   5   3   4        9.89        9.54      2.10 o 
   6   3   4      211.48      218.01      6.52 o 
   7   3   4       33.49       31.95      3.30 o 
   8   3   4       65.51       72.15      4.77 o 
   9   3   4       16.65       19.70      3.08 o 
  10   3   4        0.03        3.10      2.68 o 
  11   3   4        0.07       -3.05      3.05 o 
 -11   4   4        0.37        0.78      2.98 o 
 -10   4   4        1.14        0.93      2.78 o 
  -9   4   4        0.26        0.00      2.15 o 
  -8   4   4        3.61        3.29      2.37 o 
  -7   4   4       33.24       36.25      2.98 o 
  -6   4   4      375.98      331.88      7.33 o 
  -5   4   4       52.87       47.89      2.96 o 
  -4   4   4      243.68      263.10      5.80 o 
  -3   4   4       35.84       41.58      2.52 o 
  -2   4   4        0.03        0.32      1.20 o 
  -1   4   4       42.69       64.84      2.89 o 
   0   4   4     2165.21     2489.45    127.66 o 
   1   4   4       16.99       23.45      2.08 o 
   2   4   4       96.46      101.00      3.70 o 
   3   4   4       41.05       38.55      2.64 o 
   4   4   4       35.83       27.35      2.49 o 
   5   4   4        0.00       -1.00      1.73 o 
   6   4   4      128.20      118.56      5.22 o 
   7   4   4       48.40       43.48      4.11 o 
   8   4   4       85.20       99.93      5.43 o 
   9   4   4       30.25       38.17      3.93 o 
  10   4   4        2.58       -1.27      2.93 o 
 -11   5   4        0.89        0.83      2.95 o 
 -10   5   4        0.59       -0.95      2.49 o 
  -9   5   4       32.34       40.52      3.47 o 
  -8   5   4        9.61       10.28      2.59 o 
  -7   5   4       13.62       12.11      2.47 o 
  -6   5   4        8.40       14.11      2.44 o 
  -5   5   4      109.59       93.81      4.12 o 
  -4   5   4        2.76        4.71      1.54 o 
  -3   5   4        7.52        7.13      1.78 o 
  -2   5   4      835.26      921.05     11.06 o 
  -1   5   4       95.73      105.30      3.87 o 
   0   5   4      370.50      420.28     26.94 o 
   1   5   4      420.92      436.77      7.69 o 
   2   5   4      625.63      681.13      9.98 o 
   3   5   4        1.60        1.54      1.63 o 
   4   5   4      649.49      658.06     10.48 o 
   5   5   4       24.48       19.44      3.13 o 
   6   5   4      153.77      154.30      6.13 o 
   7   5   4       43.72       47.50      3.81 o 
   8   5   4      187.22      192.30      7.48 o 
   9   5   4        3.31        4.05      2.83 o 
  10   5   4        1.17        4.78      2.83 o 
 -11   6   4       12.14       20.92      3.98 o 
 -10   6   4        8.34        8.76      3.44 o 
  -9   6   4       27.95       22.25      3.32 o 
  -8   6   4        7.11        8.10      2.51 o 
  -7   6   4        0.01       -2.34      2.34 o 
  -6   6   4       51.58       60.94      3.76 o 
  -5   6   4       89.84       80.08      4.01 o 
  -4   6   4      280.94      261.41      6.61 o 
  -3   6   4       38.89       41.65      2.86 o 
  -2   6   4        0.78       -0.51      1.46 o 
  -1   6   4       18.28       17.39      2.10 o 
   0   6   4       16.15       14.87      2.86 o 
   1   6   4       67.48       60.42      3.30 o 
   2   6   4        2.94        1.20      2.03 o 
   3   6   4      124.21      119.33      4.85 o 
   4   6   4      232.97      225.80      6.57 o 
   5   6   4      329.43      315.55      8.17 o 
   6   6   4        7.49        4.56      2.71 o 
   7   6   4       56.04       49.28      4.11 o 
   8   6   4        4.78        7.03      2.64 o 
   9   6   4        0.48        1.34      2.71 o 
  10   6   4        0.30        5.03      3.05 o 
 -10   7   4        3.07       -3.59      3.59 o 
  -9   7   4       20.61       21.31      4.05 o 
  -8   7   4        0.67        0.90      3.00 o 
  -7   7   4        1.66        2.05      2.78 o 
  -6   7   4       18.90       19.95      3.08 o 
  -5   7   4        2.56        5.30      2.42 o 
  -4   7   4      405.59      396.47      8.74 o 
  -3   7   4       33.96       41.39      3.35 o 
  -2   7   4       84.12       89.23      4.41 o 
  -1   7   4      107.86      116.19      4.80 o 
   0   7   4       56.23       60.52      3.41 o 
   1   7   4        0.05       -0.85      1.68 o 
   2   7   4      150.13      151.64      5.52 o 
   3   7   4      431.07      423.94      9.34 o 
   4   7   4        8.28        4.10      2.81 o 
   5   7   4      156.71      155.74      6.28 o 
   6   7   4        2.55        2.59      2.37 o 
   7   7   4        0.15        1.17      2.37 o 
   8   7   4       11.02        8.57      3.51 o 
   9   7   4        5.74        3.71      3.78 o 
  -9   8   4        8.35       16.52      3.98 o 
  -8   8   4        7.88        2.44      3.08 o 
  -7   8   4        4.24        6.03      2.98 o 
  -6   8   4        5.91        6.03      2.73 o 
  -5   8   4        7.60        3.15      2.68 o 
  -4   8   4       11.99       10.30      3.15 o 
  -3   8   4      247.81      245.26      7.68 o 
  -2   8   4       61.51       63.75      4.11 o 
  -1   8   4       71.06       74.54      4.21 o 
   0   8   4        0.29        0.99      1.43 o 
   1   8   4      116.85      112.38      5.14 o 
   2   8   4       43.04       46.82      3.96 o 
   3   8   4      196.37      200.83      7.17 o 
   4   8   4        8.77        8.98      2.76 o 
   5   8   4        8.72        8.18      2.71 o 
   6   8   4        0.50        1.66      2.27 o 
   7   8   4       88.27       96.86      5.87 o 
   8   8   4       34.51       31.55      4.42 o 
  -8   9   4       24.20       21.41      3.91 o 
  -7   9   4        0.30        2.68      2.73 o 
  -6   9   4       11.64       12.47      3.15 o 
  -5   9   4        0.96        2.20      2.34 o 
  -4   9   4        1.71        0.66      2.68 o 
  -3   9   4      292.82      283.77      8.62 o 
  -2   9   4       16.97       19.21      3.15 o 
  -1   9   4      248.73      272.36      8.17 o 
   0   9   4       24.17       28.67      3.15 o 
   1   9   4      250.48      269.85      8.26 o 
   2   9   4        1.74       -1.15      2.44 o 
   3   9   4       20.91       21.32      3.44 o 
   4   9   4        2.92        0.46      2.83 o 
   5   9   4       18.86       14.67      3.34 o 
   6   9   4        1.97        3.12      2.78 o 
   7   9   4        9.03        5.30      3.37 o 
  -7  10   4        0.87        3.49      2.64 o 
  -6  10   4        0.08       -2.00      2.98 o 
  -5  10   4        0.03       10.59      2.90 o 
  -4  10   4        0.37       -0.44      2.64 o 
  -3  10   4        1.52        3.17      2.49 o 
  -2  10   4       18.61       16.58      3.20 o 
  -1  10   4      103.89      108.18      6.12 o 
   0  10   4       47.23       46.13      3.10 o 
   1  10   4       16.67       15.28      3.71 o 
   2  10   4        8.51        6.18      3.27 o 
   3  10   4       25.81       12.21      4.40 o 
   4  10   4        1.48        1.56      2.78 o 
   5  10   4        0.29       -0.24      2.34 o 
   6  10   4        4.76        7.13      3.64 o 
  -6  11   4        0.12        2.54      2.98 o 
  -5  11   4        7.33        4.69      3.15 o 
  -4  11   4       12.91       23.34      3.88 o 
  -3  11   4       12.17       20.38      3.78 o 
  -2  11   4       10.45       11.03      3.54 o 
  -1  11   4        9.62        7.81      3.78 o 
   0  11   4        9.99       14.79      2.53 o 
   1  11   4       10.48       12.28      3.61 o 
   2  11   4       23.77       22.63      3.98 o 
   3  11   4        0.04        0.56      3.05 o 
   4  11   4       12.33       12.81      3.59 o 
   5  11   4       10.74       20.09      3.83 o 
  -4  12   4        0.69        6.47      3.34 o 
  -3  12   4       47.40       41.09      5.20 o 
  -2  12   4       24.23       25.54      4.96 o 
  -1  12   4        0.84        2.61      3.86 o 
   0  12   4        9.15        9.27      2.86 o 
   1  12   4       14.30       11.59      3.73 o 
   2  12   4       50.73       50.28      5.47 o 
   3  12   4        0.48        1.59      3.37 o 
 -12   1   5        6.84       -0.27      3.88 o 
 -11   1   5        9.56       10.62      3.27 o 
 -10   1   5      135.68      131.33      6.52 o 
  -9   1   5        8.04        6.71      2.86 o 
  -8   1   5      186.43      171.91      5.94 o 
  -7   1   5      137.53      136.16      4.83 o 
  -6   1   5      160.79      150.43      4.74 o 
  -5   1   5      470.60      471.06      7.61 o 
  -4   1   5       95.01      100.50      3.41 o 
  -3   1   5      520.44      554.45      7.47 o 
  -2   1   5      308.90      289.30      5.15 o 
  -1   1   5      145.17      147.17      3.70 o 
   0   1   5       37.34       36.77      1.48 o 
   1   1   5      516.75      472.79      6.75 o 
   2   1   5     2559.55     2718.90     17.45 o 
   3   1   5       35.15       38.40      2.52 o 
   4   1   5      499.80      485.40      8.21 o 
   5   1   5      142.66      140.17      4.81 o 
   6   1   5        2.30        3.05      1.76 o 
   7   1   5       49.12       42.48      3.94 o 
   8   1   5        4.59        3.12      2.71 o 
   9   1   5       24.77       26.54      3.76 o 
  10   1   5       20.23       20.78      4.22 o 
  11   1   5        0.32       -0.83      2.66 o 
 -12   2   5        0.03       -3.05      3.05 o 
 -11   2   5        1.99       -3.22      3.22 o 
 -10   2   5       34.58       30.41      3.83 o 
  -9   2   5        6.59        8.40      3.00 o 
  -8   2   5      444.53      438.88      9.31 o 
  -7   2   5      356.04      355.16      7.81 o 
  -6   2   5       95.32      100.63      4.02 o 
  -5   2   5       73.15       80.84      3.38 o 
  -4   2   5      139.19      132.36      3.98 o 
  -3   2   5       11.91       12.70      1.66 o 
  -2   2   5       99.94      106.42      3.36 o 
  -1   2   5       15.19       14.78      1.61 o 
   0   2   5      616.85      661.37     19.00 o 
   1   2   5      304.27      328.24      5.84 o 
   2   2   5        0.01        2.71      1.17 o 
   3   2   5        0.04        2.29      1.24 o 
   4   2   5       57.64       49.03      2.84 o 
   5   2   5      139.27      150.68      5.08 o 
   6   2   5      131.96      119.50      5.05 o 
   7   2   5       14.73       12.91      2.49 o 
   8   2   5      153.42      161.92      6.62 o 
   9   2   5       48.56       60.09      4.94 o 
  10   2   5       10.08       14.69      3.08 o 
  11   2   5        1.41       -1.12      3.17 o 
 -12   3   5        0.38        4.32      2.78 o 
 -11   3   5        0.07       -1.24      2.44 o 
 -10   3   5       28.28       23.05      3.79 o 
  -9   3   5        0.51       -2.32      2.32 o 
  -8   3   5      295.69      302.79      8.06 o 
  -7   3   5      125.16      125.40      5.12 o 
  -6   3   5        0.12        1.98      1.27 o 
  -5   3   5      139.91      136.30      4.39 o 
  -4   3   5       49.33       64.40      3.06 o 
  -3   3   5      821.37      841.79      9.92 o 
  -2   3   5      379.61      440.97      6.90 o 
  -1   3   5        3.24        2.83      1.39 o 
   0   3   5      799.17      903.90     32.09 o 
   1   3   5      131.99      145.40      4.18 o 
   2   3   5        0.58       -0.32      1.29 o 
   3   3   5       65.61       55.39      2.94 o 
   4   3   5        2.38        0.95      1.46 o 
   5   3   5        0.27       -1.15      1.76 o 
   6   3   5      147.49      143.59      5.71 o 
   7   3   5      195.74      208.13      7.07 o 
   8   3   5       32.56       42.67      4.05 o 
   9   3   5       20.64       28.27      3.71 o 
  10   3   5        0.55       -3.03      3.03 o 
 -11   4   5        4.37        9.30      2.59 o 
 -10   4   5        0.15        0.46      2.61 o 
  -9   4   5        4.18        6.10      2.17 o 
  -8   4   5       59.38       52.05      3.91 o 
  -7   4   5      256.44      251.86      7.02 o 
  -6   4   5      313.91      291.44      7.18 o 
  -5   4   5       73.11       84.73      3.77 o 
  -4   4   5       80.50       87.74      3.67 o 
  -3   4   5       82.20       69.05      3.26 o 
  -2   4   5      405.47      490.12      7.87 o 
  -1   4   5        0.04        2.07      1.29 o 
   0   4   5      129.37      146.44      6.78 o 
   1   4   5       45.99       48.89      2.81 o 
   2   4   5       36.32       32.53      2.59 o 
   3   4   5      103.20       98.51      3.92 o 
   4   4   5       44.54       46.03      3.32 o 
   5   4   5      103.80      108.26      4.90 o 
   6   4   5      403.07      414.19      9.52 o 
   7   4   5      107.31      112.28      5.63 o 
   8   4   5        1.67        2.29      2.83 o 
   9   4   5        1.43       -0.24      2.86 o 
  10   4   5        7.49       11.06      3.44 o 
 -11   5   5        0.07        1.10      2.68 o 
 -10   5   5        1.10        1.73      2.78 o 
  -9   5   5       22.71       26.88      3.37 o 
  -8   5   5        2.22       -1.76      2.61 o 
  -7   5   5       10.69        6.30      2.64 o 
  -6   5   5      168.84      173.18      5.79 o 
  -5   5   5       20.48       20.68      2.44 o 
  -4   5   5       16.68       14.31      2.12 o 
  -3   5   5        1.13        1.78      1.49 o 
  -2   5   5      278.04      299.29      6.62 o 
  -1   5   5       86.93       95.32      3.85 o 
   0   5   5       19.27       22.53      1.58 o 
   1   5   5       60.64       56.81      3.30 o 
   2   5   5       98.08       95.85      4.04 o 
   3   5   5      151.12      162.12      5.35 o 
   4   5   5       75.49       71.57      3.96 o 
   5   5   5     1207.46     1186.11     15.47 o 
   6   5   5       18.76       20.70      3.22 o 
   7   5   5        9.41       10.18      3.08 o 
   8   5   5       11.92       16.82      3.27 o 
   9   5   5        0.10       -1.00      2.68 o 
  10   5   5        2.21        7.39      3.34 o 
 -10   6   5        0.00       -3.34      3.34 o 
  -9   6   5        2.23        1.66      2.54 o 
  -8   6   5       10.47       10.89      2.88 o 
  -7   6   5      171.07      173.36      6.38 o 
  -6   6   5        3.65        2.15      2.25 o 
  -5   6   5      243.23      212.24      6.77 o 
  -4   6   5      155.09      152.87      5.72 o 
  -3   6   5        3.76        2.93      1.90 o 
  -2   6   5        0.56       -0.41      1.73 o 
  -1   6   5       13.93       13.14      2.15 o 
   0   6   5        2.12        2.08      1.16 o 
   1   6   5      191.55      190.53      5.88 o 
   2   6   5       64.83       62.62      3.72 o 
   3   6   5       89.92       82.06      4.33 o 
   4   6   5      161.36      164.99      6.21 o 
   5   6   5       11.55       11.20      2.90 o 
   6   6   5        6.09        8.22      2.61 o 
   7   6   5        9.38        8.57      2.95 o 
   8   6   5        2.20        3.05      2.78 o 
   9   6   5        1.76        6.76      2.66 o 
 -10   7   5        5.22        2.22      3.98 o 
  -9   7   5        3.98        9.57      3.22 o 
  -8   7   5        4.07       -1.12      3.10 o 
  -7   7   5       30.60       22.03      3.18 o 
  -6   7   5       75.90       75.73      4.65 o 
  -5   7   5       85.12       90.73      4.77 o 
  -4   7   5      277.84      315.40      8.20 o 
  -3   7   5       87.11       99.60      4.77 o 
  -2   7   5      115.66      116.08      5.19 o 
  -1   7   5      276.74      290.61      7.57 o 
   0   7   5        4.33        3.59      1.52 o 
   1   7   5        1.70        0.34      1.93 o 
   2   7   5       15.46       13.06      3.05 o 
   3   7   5      772.30      733.65     12.79 o 
   4   7   5        1.13       -0.90      2.32 o 
   5   7   5        9.73        6.79      2.90 o 
   6   7   5       20.07       19.46      3.32 o 
   7   7   5       24.42       19.92      3.20 o 
   8   7   5        0.02       -1.78      2.90 o 
   9   7   5       17.77       22.09      3.95 o 
  -9   8   5        0.00        1.34      2.88 o 
  -8   8   5        7.48       10.47      3.00 o 
  -7   8   5        0.02        0.46      2.61 o 
  -6   8   5       75.87       72.78      4.94 o 
  -5   8   5      266.03      284.10      8.19 o 
  -4   8   5       34.91       36.96      3.69 o 
  -3   8   5      181.98      183.31      6.80 o 
  -2   8   5      270.62      288.34      8.35 o 
  -1   8   5       11.69       11.72      3.03 o 
   0   8   5        4.30        3.68      1.70 o 
   1   8   5      212.61      202.46      6.98 o 
   2   8   5       12.97        8.79      3.00 o 
   3   8   5        1.56        3.39      2.12 o 
   4   8   5        0.49       -1.81      2.22 o 
   5   8   5       42.73       33.59      3.71 o 
   6   8   5       15.30       19.97      3.25 o 
   7   8   5        4.16        5.91      2.68 o 
   8   8   5       15.61       26.56      4.42 o 
  -8   9   5        0.92        0.54      3.39 o 
  -7   9   5        9.95        4.56      3.51 o 
  -6   9   5       34.54       28.60      4.03 o 
  -5   9   5       43.70       46.47      4.54 o 
  -4   9   5        4.26       -0.41      2.73 o 
  -3   9   5       76.24       88.24      5.19 o 
  -2   9   5        9.63        8.86      2.90 o 
  -1   9   5        1.00        0.22      2.76 o 
   0   9   5      109.30      122.60      4.57 o 
   1   9   5      389.27      391.21      9.98 o 
   2   9   5        9.79       10.32      3.00 o 
   3   9   5       34.90       41.55      3.96 o 
   4   9   5        0.18       -2.00      2.59 o 
   5   9   5        0.05       -2.78      2.78 o 
   6   9   5        0.33       -1.27      2.78 o 
   7   9   5       51.81       54.58      5.30 o 
  -7  10   5        4.14        4.44      3.51 o 
  -6  10   5        0.10       -2.85      2.85 o 
  -5  10   5        6.14        2.05      3.37 o 
  -4  10   5        0.44        6.37      2.81 o 
  -3  10   5       56.79       62.52      5.01 o 
  -2  10   5        2.19        1.98      3.34 o 
  -1  10   5      285.55      302.25      9.55 o 
   0  10   5       33.01       37.10      2.91 o 
   1  10   5       28.94       30.97      4.08 o 
   2  10   5        1.11       -1.12      2.98 o 
   3  10   5       14.01       12.69      3.30 o 
   4  10   5       27.17       19.44      3.83 o 
   5  10   5        0.79        2.83      3.07 o 
   6  10   5       38.75       43.53      5.32 o 
  -6  11   5       20.05       30.47      4.27 o 
  -5  11   5        7.53       16.38      3.34 o 
  -4  11   5        0.93        3.71      3.29 o 
  -3  11   5        4.05        3.98      3.56 o 
  -2  11   5        1.44        2.78      3.29 o 
  -1  11   5      157.17      158.57      7.57 o 
   0  11   5        6.33        5.14      6.61 o 
   1  11   5       47.51       31.47      5.33 o 
   2  11   5       25.89       28.30      4.40 o 
   3  11   5        4.07        3.54      3.39 o 
   4  11   5       14.33       12.77      3.64 o 
  -3  12   5        3.59        1.27      4.08 o 
  -2  12   5        2.36       -1.10      3.44 o 
  -1  12   5       88.31       99.36      6.82 o 
   0  12   5        0.04        6.45      2.21 o 
   1  12   5        5.33        6.96      3.69 o 
   2  12   5        2.47        1.27      3.25 o 
 -12   0   6       27.90       26.64      4.37 o 
 -11   0   6      111.47      115.52      6.73 o 
 -10   0   6        9.61       11.18      3.34 o 
  -9   0   6       64.37       66.01      4.50 o 
  -8   0   6       48.11       56.19      3.89 o 
  -7   0   6       49.39       47.55      3.15 o 
  -6   0   6        9.51        7.69      1.95 o 
  -5   0   6      701.67      740.04     10.01 o 
  -4   0   6      112.66       96.26      3.66 o 
  -3   0   6        8.86       20.12      1.83 o 
  -2   0   6      148.36      150.99      4.11 o 
  -1   0   6       38.99       42.14      2.30 o 
   0   0   6      341.41      312.53      4.10 o 
   1   0   6       12.98       13.97      1.61 o 
   2   0   6      501.67      528.01      8.06 o 
   3   0   6       15.50       16.19      2.05 o 
   4   0   6      438.05      452.27      8.42 o 
   5   0   6       50.38       43.91      3.40 o 
   6   0   6       37.70       34.08      3.27 o 
   7   0   6       30.34       31.75      3.44 o 
   8   0   6        6.78        6.64      2.90 o 
   9   0   6       58.38       72.20      5.40 o 
  10   0   6       71.17       84.68      6.16 o 
 -12   1   6        8.14       14.20      3.44 o 
 -11   1   6        7.70       10.13      3.59 o 
 -10   1   6      145.55      137.41      6.44 o 
  -9   1   6        8.28        9.15      3.10 o 
  -8   1   6       29.35       32.44      3.22 o 
  -7   1   6        5.80        3.59      2.05 o 
  -6   1   6       16.58       19.05      2.32 o 
  -5   1   6       94.46       98.55      3.90 o 
  -4   1   6      292.15      310.11      6.21 o 
  -3   1   6     1325.89     1400.46     12.85 o 
  -2   1   6        5.82        3.51      1.29 o 
  -1   1   6      369.45      368.34      6.33 o 
   0   1   6      676.73      650.22      5.98 o 
   1   1   6      167.79      145.04      4.21 o 
   2   1   6     1416.23     1529.78     13.86 o 
   3   1   6        8.18        5.74      1.90 o 
   4   1   6      400.74      420.10      8.11 o 
   5   1   6        1.26        2.49      1.73 o 
   6   1   6        4.81        4.03      2.22 o 
   7   1   6       23.71       23.49      3.44 o 
   8   1   6       72.72       78.18      5.18 o 
   9   1   6       24.02       24.76      4.13 o 
  10   1   6       13.52        8.64      3.81 o 
 -12   2   6        0.60       -3.03      3.03 o 
 -11   2   6        0.65       -2.85      2.85 o 
 -10   2   6        4.10        3.20      2.98 o 
  -9   2   6      146.72      144.61      6.20 o 
  -8   2   6      217.55      218.63      6.98 o 
  -7   2   6        0.94        1.93      1.93 o 
  -6   2   6      192.34      195.99      5.68 o 
  -5   2   6      393.56      396.45      7.62 o 
  -4   2   6      634.77      642.67      9.22 o 
  -3   2   6       10.73        7.67      1.78 o 
  -2   2   6       14.80       13.65      1.83 o 
  -1   2   6     1048.03     1165.14     11.65 o 
   0   2   6     2380.36     2635.47     37.17 o 
   1   2   6      368.31      367.39      6.71 o 
   2   2   6        0.73        0.49      1.39 o 
   3   2   6       25.07       22.87      2.35 o 
   4   2   6      101.82       84.58      3.92 o 
   5   2   6       29.21       30.78      3.08 o 
   6   2   6        9.71        4.66      2.47 o 
   7   2   6       70.33       65.66      4.70 o 
   8   2   6       11.97       12.01      3.37 o 
   9   2   6        0.26       -0.71      2.42 o 
  10   2   6        0.55        3.39      3.03 o 
 -11   3   6       21.27       24.46      3.74 o 
 -10   3   6       19.32       20.19      3.47 o 
  -9   3   6       33.38       31.61      3.52 o 
  -8   3   6      202.33      195.57      6.95 o 
  -7   3   6       25.47       24.13      3.08 o 
  -6   3   6        0.07        1.81      1.68 o 
  -5   3   6       24.76       31.22      2.64 o 
  -4   3   6        0.81        4.08      1.22 o 
  -3   3   6        9.05        7.96      1.68 o 
  -2   3   6      719.07      765.98      9.85 o 
  -1   3   6      579.86      698.77      9.42 o 
   0   3   6        1.87        1.20      1.03 o 
   1   3   6     1485.39     1519.85     14.44 o 
   2   3   6       95.47       79.09      3.63 o 
   3   3   6       76.39       77.16      3.62 o 
   4   3   6      158.49      136.69      5.03 o 
   5   3   6      149.40      143.69      5.64 o 
   6   3   6       28.48       29.55      3.27 o 
   7   3   6      122.91      127.96      6.10 o 
   8   3   6        5.31       -0.44      2.73 o 
   9   3   6        4.01        4.95      3.20 o 
  10   3   6        5.16        2.90      3.47 o 
 -11   4   6        0.05        1.37      2.73 o 
 -10   4   6       32.80       32.87      4.03 o 
  -9   4   6        1.08        0.88      2.37 o 
  -8   4   6        0.28       -2.78      2.78 o 
  -7   4   6        6.95        8.15      2.56 o 
  -6   4   6      285.00      284.12      7.20 o 
  -5   4   6       10.63        6.52      1.61 o 
  -4   4   6        2.29        5.86      1.64 o 
  -3   4   6       10.34       13.74      2.12 o 
  -2   4   6      128.96      134.97      4.37 o 
  -1   4   6      121.82      140.98      4.66 o 
   0   4   6      258.12      269.66     16.09 o 
   1   4   6        1.52        6.95      1.42 o 
   2   4   6       15.21       15.82      2.20 o 
   3   4   6        5.01        4.39      1.95 o 
   4   4   6        3.97        3.42      1.90 o 
   5   4   6      230.83      216.59      6.84 o 
   6   4   6       65.59       67.25      4.62 o 
   7   4   6       81.50       90.16      5.43 o 
   8   4   6        1.99        3.15      2.46 o 
   9   4   6        0.07       -2.88      2.88 o 
  10   4   6       13.89       15.89      4.32 o 
 -11   5   6        7.35       13.01      3.29 o 
 -10   5   6       18.43       20.39      3.44 o 
  -9   5   6        9.32        9.64      3.03 o 
  -8   5   6       18.05       17.26      2.95 o 
  -7   5   6       62.46       57.36      4.16 o 
  -6   5   6      285.94      276.20      7.47 o 
  -5   5   6       38.73       40.51      3.30 o 
  -4   5   6        4.72        8.47      1.68 o 
  -3   5   6       33.16       32.16      2.76 o 
  -2   5   6      173.64      194.88      5.68 o 
  -1   5   6        9.00       13.50      1.98 o 
   0   5   6      164.44      164.40      3.78 o 
   1   5   6       34.15       45.16      3.05 o 
   2   5   6       49.32       45.82      3.33 o 
   3   5   6        9.62        5.81      2.15 o 
   4   5   6       32.66       32.61      3.54 o 
   5   5   6      196.02      205.60      7.00 o 
   6   5   6        0.05        0.00      2.32 o 
   7   5   6       17.98       15.23      3.30 o 
   8   5   6       47.09       51.50      4.67 o 
   9   5   6       20.37       14.94      3.96 o 
 -10   6   6        0.02        2.15      2.66 o 
  -9   6   6        8.02        8.52      2.98 o 
  -8   6   6       15.67       15.33      3.05 o 
  -7   6   6       53.71       47.10      3.96 o 
  -6   6   6      127.80      114.25      5.44 o 
  -5   6   6      305.07      305.53      8.04 o 
  -4   6   6      542.19      562.77     10.40 o 
  -3   6   6       51.71       52.20      3.62 o 
  -2   6   6       25.69       27.67      2.88 o 
  -1   6   6      323.99      361.90      8.10 o 
   0   6   6      224.62      239.62     10.84 o 
   1   6   6       11.89       13.04      2.34 o 
   2   6   6       97.69      101.72      4.68 o 
   3   6   6      421.42      427.03      9.56 o 
   4   6   6        0.01        3.88      2.56 o 
   5   6   6       37.86       35.06      3.44 o 
   6   6   6        7.27       11.47      2.95 o 
   7   6   6        0.03       -0.46      2.42 o 
   8   6   6        3.39       -1.24      3.37 o 
   9   6   6        8.54       12.45      3.69 o 
 -10   7   6       10.72       11.94      3.88 o 
  -9   7   6        1.74        3.90      2.95 o 
  -8   7   6        3.64        0.71      3.03 o 
  -7   7   6       22.55       22.42      3.64 o 
  -6   7   6        0.01       -2.61      2.61 o 
  -5   7   6       59.16       61.51      4.30 o 
  -4   7   6      174.55      175.18      6.63 o 
  -3   7   6      105.89      105.16      5.24 o 
  -2   7   6       43.82       42.28      3.54 o 
  -1   7   6        3.57        2.90      2.66 o 
   0   7   6        3.00        3.60      1.57 o 
   1   7   6        3.39        0.37      2.25 o 
   2   7   6       17.53       16.26      2.93 o 
   3   7   6        3.79        5.88      2.64 o 
   4   7   6       53.17       51.91      4.18 o 
   5   7   6       14.00       10.62      3.08 o 
   6   7   6        1.29        3.39      2.88 o 
   7   7   6       35.27       35.05      4.35 o 
   8   7   6        3.56        8.88      2.73 o 
  -9   8   6       30.84       30.43      4.69 o 
  -8   8   6        2.75        2.32      3.44 o 
  -7   8   6        9.25        7.98      3.27 o 
  -6   8   6      239.33      232.20      8.18 o 
  -5   8   6        5.31        2.86      3.27 o 
  -4   8   6        8.13        8.13      2.78 o 
  -3   8   6       78.29       89.73      5.33 o 
  -2   8   6      620.77      663.74     12.57 o 
  -1   8   6      281.95      297.88      8.57 o 
   0   8   6       41.55       38.79      5.31 o 
   1   8   6      240.80      240.82      7.77 o 
   2   8   6       67.83       79.91      4.72 o 
   3   8   6       74.69       69.87      4.70 o 
   4   8   6       22.50       12.94      3.71 o 
   5   8   6        4.39        0.49      3.22 o 
   6   8   6       13.40       10.01      3.49 o 
   7   8   6       20.40       14.45      4.37 o 
  -8   9   6       10.71       10.08      3.69 o 
  -7   9   6        0.59        0.78      3.20 o 
  -6   9   6        1.15        2.00      2.90 o 
  -5   9   6        0.12        0.98      2.90 o 
  -4   9   6        0.38        0.49      2.56 o 
  -3   9   6       15.73       15.04      3.30 o 
  -2   9   6        8.55        6.25      3.39 o 
  -1   9   6       13.26       17.28      3.47 o 
   0   9   6        7.27        8.21      2.14 o 
   1   9   6       22.31       16.46      3.71 o 
   2   9   6        1.90        0.98      2.81 o 
   3   9   6       36.46       31.19      4.05 o 
   4   9   6        1.42        2.86      2.76 o 
   5   9   6        8.51       11.67      3.12 o 
   6   9   6        0.19       -0.54      2.78 o 
  -7  10   6        0.11       -3.76      3.76 o 
  -6  10   6        6.35        6.08      3.37 o 
  -5  10   6       17.07       22.19      3.74 o 
  -4  10   6        0.25       -0.73      2.54 o 
  -3  10   6       45.48       53.65      4.96 o 
  -2  10   6       35.62       42.11      4.86 o 
  -1  10   6        2.79       10.91      2.86 o 
   0  10   6        3.26        4.33      2.35 o 
   1  10   6       29.62       28.33      4.30 o 
   2  10   6       90.77       92.37      6.34 o 
   3  10   6       37.82       40.94      4.76 o 
   4  10   6       58.14       56.99      5.08 o 
   5  10   6       16.80       11.33      4.15 o 
  -5  11   6        0.30       -3.44      3.44 o 
  -4  11   6       14.53       16.28      3.42 o 
  -3  11   6        0.39       -2.07      2.95 o 
  -2  11   6       15.80       14.35      4.17 o 
  -1  11   6        5.37        3.95      3.88 o 
   0  11   6        6.18       11.51      2.84 o 
   1  11   6        3.61        2.56      3.47 o 
   2  11   6       25.34       21.12      4.25 o 
   3  11   6        7.23        3.66      4.25 o 
  -1  12   6       12.96       10.67      4.25 o 
   0  12   6       53.30       62.84      7.94 o 
 -12   1   7        0.22        0.29      3.22 o 
 -11   1   7        2.08       -2.95      2.95 o 
 -10   1   7       19.77       15.67      3.64 o 
  -9   1   7        7.20        5.83      2.93 o 
  -8   1   7       43.75       45.74      3.62 o 
  -7   1   7       71.05       68.59      4.06 o 
  -6   1   7      229.74      225.16      6.20 o 
  -5   1   7       20.00       21.25      2.17 o 
  -4   1   7      262.91      262.00      6.17 o 
  -3   1   7      369.71      391.17      7.40 o 
  -2   1   7       23.07       26.11      2.27 o 
  -1   1   7       18.73       19.93      2.05 o 
   0   1   7      478.56      445.54      9.52 o 
   1   1   7      421.21      419.52      7.67 o 
   2   1   7      248.96      255.34      6.17 o 
   3   1   7       57.05       55.57      3.30 o 
   4   1   7        2.37        2.81      1.90 o 
   5   1   7       85.87       92.76      4.60 o 
   6   1   7        4.99        4.39      2.46 o 
   7   1   7        5.92        3.20      2.68 o 
   8   1   7        0.43        1.44      2.98 o 
   9   1   7       58.09       69.38      5.45 o 
  10   1   7        0.46        4.76      3.05 o 
 -11   2   7        0.06       -1.02      3.27 o 
 -10   2   7        0.50       -2.73      2.73 o 
  -9   2   7      309.51      290.67      8.77 o 
  -8   2   7        3.75        5.34      2.17 o 
  -7   2   7        8.05        9.96      2.37 o 
  -6   2   7      149.04      151.85      5.45 o 
  -5   2   7       19.96       18.29      2.22 o 
  -4   2   7        0.80        1.88      1.46 o 
  -3   2   7      107.08      120.20      4.29 o 
  -2   2   7        4.67        3.69      1.59 o 
  -1   2   7      120.56      121.68      4.17 o 
   0   2   7      985.51     1054.95      9.05 o 
   1   2   7      150.89      140.98      4.62 o 
   2   2   7       41.32       44.78      3.06 o 
   3   2   7      118.43      109.21      4.39 o 
   4   2   7      142.91      130.39      5.00 o 
   5   2   7        7.28        3.17      2.42 o 
   6   2   7       74.75       76.68      4.65 o 
   7   2   7      129.36      131.86      6.25 o 
   8   2   7        1.18        3.15      2.61 o 
   9   2   7        3.51        4.32      2.93 o 
  10   2   7        0.68        6.61      2.93 o 
 -11   3   7        9.28        6.79      3.59 o 
 -10   3   7        5.80       12.18      2.83 o 
  -9   3   7       10.22       15.99      3.00 o 
  -8   3   7       11.76       15.38      3.03 o 
  -7   3   7      106.79       96.90      4.87 o 
  -6   3   7        1.31        0.00      1.83 o 
  -5   3   7       53.87       58.15      3.47 o 
  -4   3   7       63.74       70.80      3.62 o 
  -3   3   7       28.63       31.54      2.54 o 
  -2   3   7       70.91       81.73      3.65 o 
  -1   3   7       65.02       74.91      3.72 o 
   0   3   7        6.18        8.55      1.44 o 
   1   3   7       14.31       10.06      2.27 o 
   2   3   7      325.25      324.37      7.30 o 
   3   3   7       22.83       19.25      2.49 o 
   4   3   7        0.79        0.68      1.93 o 
   5   3   7       48.73       54.16      3.72 o 
   6   3   7        0.01       -1.51      2.29 o 
   7   3   7      114.14      118.62      6.05 o 
   8   3   7        2.19        2.25      3.03 o 
   9   3   7        0.02       -1.81      2.81 o 
 -11   4   7       17.22       20.73      4.03 o 
 -10   4   7        0.21        2.51      2.59 o 
  -9   4   7        0.08       -1.34      2.49 o 
  -8   4   7       86.64       85.85      5.24 o 
  -7   4   7      191.38      189.93      6.75 o 
  -6   4   7        2.45       -1.83      2.34 o 
  -5   4   7        0.63       -1.68      1.88 o 
  -4   4   7        0.32        2.61      1.59 o 
  -3   4   7       70.29       66.59      3.67 o 
  -2   4   7       84.47       99.76      4.21 o 
  -1   4   7       16.05       14.65      2.25 o 
   0   4   7       10.19       14.22      1.54 o 
   1   4   7      369.61      383.45      8.05 o 
   2   4   7      204.74      187.65      5.95 o 
   3   4   7       15.20       16.26      2.56 o 
   4   4   7       12.25       12.23      2.17 o 
   5   4   7       32.85       33.42      3.62 o 
   6   4   7      252.95      260.50      8.16 o 
   7   4   7       39.47       36.37      4.45 o 
   8   4   7        7.21       10.86      2.83 o 
   9   4   7        8.46        9.74      3.76 o 
 -10   5   7        0.18        0.00      3.00 o 
  -9   5   7        3.41        2.15      2.90 o 
  -8   5   7        0.02        1.32      2.20 o 
  -7   5   7        4.05        3.81      2.56 o 
  -6   5   7      682.08      675.48     11.97 o 
  -5   5   7        0.29        3.51      2.07 o 
  -4   5   7       22.26       22.52      2.78 o 
  -3   5   7       34.63       34.45      3.15 o 
  -2   5   7       27.87       30.31      2.88 o 
  -1   5   7        0.71       -1.63      1.63 o 
   0   5   7       12.04        8.31      1.56 o 
   1   5   7       47.94       50.90      3.45 o 
   2   5   7        0.72        0.00      1.54 o 
   3   5   7        1.29        0.37      2.20 o 
   4   5   7      140.25      139.73      6.01 o 
   5   5   7       45.90       43.81      3.89 o 
   6   5   7        0.43        0.44      2.93 o 
   7   5   7        0.39        0.49      3.22 o 
   8   5   7        0.40        5.15      3.20 o 
   9   5   7        0.57       -3.51      3.51 o 
 -10   6   7        4.47        7.76      3.03 o 
  -9   6   7        1.93       -0.24      2.95 o 
  -8   6   7       26.04       30.52      3.69 o 
  -7   6   7        5.98        4.76      2.56 o 
  -6   6   7        0.00       -0.20      2.56 o 
  -5   6   7       91.38       87.00      5.04 o 
  -4   6   7        3.34       -0.51      2.37 o 
  -3   6   7        0.01        0.54      1.95 o 
  -2   6   7       15.25       13.65      3.00 o 
  -1   6   7      140.45      132.17      5.40 o 
   0   6   7       25.87       22.78      1.89 o 
   1   6   7       45.81       51.79      3.52 o 
   2   6   7       47.96       48.27      3.74 o 
   3   6   7      184.96      191.31      6.78 o 
   4   6   7       22.80       22.27      3.32 o 
   5   6   7       42.03       43.61      4.20 o 
   6   6   7        4.61       -1.56      3.03 o 
   7   6   7        7.74       10.20      2.98 o 
   8   6   7        0.04       -3.07      3.07 o 
  -9   7   7       15.28       20.26      3.54 o 
  -8   7   7      140.59      136.97      6.71 o 
  -7   7   7       35.08       37.13      4.05 o 
  -6   7   7        0.75       -0.22      2.54 o 
  -5   7   7        2.57        6.13      2.42 o 
  -4   7   7      482.42      499.75     11.05 o 
  -3   7   7      131.02      140.86      6.22 o 
  -2   7   7      115.25      122.38      5.58 o 
  -1   7   7       59.32       57.41      4.18 o 
   0   7   7        0.27        1.65      1.54 o 
   1   7   7       25.58       18.46      3.42 o 
   2   7   7        1.50       -1.83      2.07 o 
   3   7   7       38.48       35.69      3.79 o 
   4   7   7       14.02       23.17      3.17 o 
   5   7   7        0.87       -1.54      2.64 o 
   6   7   7       23.62       22.24      3.93 o 
   7   7   7        0.10       -2.68      2.68 o 
   8   7   7        0.20       -1.95      2.98 o 
  -9   8   7        6.87       14.16      3.83 o 
  -8   8   7        7.44        6.20      3.66 o 
  -7   8   7        1.72       -0.73      3.00 o 
  -6   8   7        6.64        3.37      3.25 o 
  -5   8   7        0.20        6.52      2.59 o 
  -4   8   7        5.42        5.66      2.95 o 
  -3   8   7       42.81       47.13      4.13 o 
  -2   8   7      221.55      242.44      8.11 o 
  -1   8   7       31.57       35.44      3.57 o 
   0   8   7       28.60       26.59      2.80 o 
   1   8   7       10.63       13.52      2.78 o 
   2   8   7       58.86       46.76      4.20 o 
   3   8   7        3.18       12.91      2.42 o 
   4   8   7       33.57       25.87      4.08 o 
   5   8   7       14.41       17.92      3.25 o 
   6   8   7        0.33        3.34      2.98 o 
   7   8   7       10.12       16.45      3.69 o 
  -7   9   7        1.87        1.10      3.29 o 
  -6   9   7        3.48        4.49      3.10 o 
  -5   9   7        4.29       -2.59      2.95 o 
  -4   9   7        1.87        4.51      3.20 o 
  -3   9   7        0.28        0.00      2.64 o 
  -2   9   7      135.53      156.02      6.86 o 
  -1   9   7       13.53       12.47      3.10 o 
   0   9   7       12.44        8.75      2.08 o 
   1   9   7        4.75        3.20      3.12 o 
   2   9   7        0.14       -0.68      2.44 o 
   3   9   7       24.01       17.65      3.83 o 
   4   9   7       14.21       10.72      3.27 o 
   5   9   7        0.00        2.29      3.03 o 
   6   9   7        0.04       -3.10      3.10 o 
  -6  10   7        3.10        3.20      3.47 o 
  -5  10   7       13.94       22.99      3.91 o 
  -4  10   7        7.86        6.39      3.78 o 
  -3  10   7        0.96        1.66      2.78 o 
  -2  10   7        2.13        0.81      3.27 o 
  -1  10   7       27.96       18.39      4.10 o 
   0  10   7      126.65      108.50      4.76 o 
   1  10   7        9.16        7.86      3.25 o 
   2  10   7       57.05       50.44      5.25 o 
   3  10   7       13.82       12.77      4.17 o 
   4  10   7        6.54        6.64      3.51 o 
  -4  11   7        0.32        2.15      3.64 o 
  -3  11   7       16.62       14.01      4.52 o 
  -2  11   7       17.56       17.92      4.57 o 
  -1  11   7        3.76        9.44      3.42 o 
   0  11   7      143.40      138.53     15.09 o 
   1  11   7       11.40        9.57      4.54 o 
   2  11   7        4.56        4.03      3.25 o 
 -11   0   8       58.62       70.24      5.65 o 
 -10   0   8       27.16       30.67      3.86 o 
  -9   0   8      171.69      181.96      6.92 o 
  -8   0   8      150.89      142.81      6.15 o 
  -7   0   8       30.19       36.91      3.35 o 
  -6   0   8       93.06       91.03      4.33 o 
  -5   0   8        7.61        3.03      1.78 o 
  -4   0   8      598.62      624.53      9.95 o 
  -3   0   8      116.67      119.89      4.61 o 
  -2   0   8       10.92       13.13      2.15 o 
  -1   0   8       73.64       65.00      3.48 o 
   0   0   8      329.00      296.01      5.29 o 
   1   0   8       98.95       98.48      4.12 o 
   2   0   8       38.05       45.82      3.10 o 
   3   0   8       36.88       35.11      3.25 o 
   4   0   8       11.61       18.09      2.44 o 
   5   0   8       76.44       75.35      4.40 o 
   6   0   8        8.36        7.47      2.44 o 
   7   0   8       24.07       28.33      3.86 o 
   8   0   8       71.44       94.08      6.01 o 
   9   0   8      112.67      132.39      7.51 o 
 -11   1   8        6.08        5.44      3.15 o 
 -10   1   8       10.38        5.86      3.78 o 
  -9   1   8       17.11       14.53      3.00 o 
  -8   1   8        0.28        1.59      2.29 o 
  -7   1   8       17.55       12.65      2.56 o 
  -6   1   8        3.93        4.64      2.32 o 
  -5   1   8        7.52        9.35      1.93 o 
  -4   1   8        8.98        9.25      1.95 o 
  -3   1   8        1.96        2.22      1.61 o 
  -2   1   8      530.22      558.24      9.09 o 
  -1   1   8      299.13      319.05      6.90 o 
   0   1   8       24.26       22.21      3.03 o 
   1   1   8        5.41        6.10      1.71 o 
   2   1   8       25.82       23.33      2.52 o 
   3   1   8       51.54       46.89      3.47 o 
   4   1   8       48.90       43.95      3.42 o 
   5   1   8        2.48       -0.34      2.03 o 
   6   1   8        2.95        5.03      2.12 o 
   7   1   8       48.37       51.24      4.62 o 
   8   1   8        1.08        0.00      2.95 o 
   9   1   8        2.32        4.27      3.15 o 
 -11   2   8       13.18       12.94      3.56 o 
 -10   2   8        8.42        8.93      3.32 o 
  -9   2   8       11.26        9.18      3.15 o 
  -8   2   8       35.45       41.58      3.69 o 
  -7   2   8        0.02       -1.95      1.95 o 
  -6   2   8       61.88       53.21      3.79 o 
  -5   2   8        0.35        0.49      1.81 o 
  -4   2   8        7.58        6.15      1.98 o 
  -3   2   8       58.73       64.60      3.52 o 
  -2   2   8       13.32        7.45      2.00 o 
  -1   2   8       36.29       37.20      2.81 o 
   0   2   8        1.60        0.83      1.13 o 
   1   2   8        7.64        6.79      2.10 o 
   2   2   8       26.38       20.86      2.78 o 
   3   2   8       32.91       31.78      3.32 o 
   4   2   8       33.27       25.11      2.76 o 
   5   2   8       18.15       22.19      2.93 o 
   6   2   8       12.49       14.52      2.83 o 
   7   2   8       15.27       12.50      3.10 o 
   8   2   8        2.67        7.56      2.83 o 
   9   2   8        3.63        5.76      3.83 o 
 -11   3   8        8.72        4.52      3.15 o 
 -10   3   8        3.66        3.56      3.32 o 
  -9   3   8        3.67        3.68      2.98 o 
  -8   3   8        3.99        1.46      2.68 o 
  -7   3   8       45.99       46.77      4.13 o 
  -6   3   8       30.75       29.87      2.88 o 
  -5   3   8       40.58       36.61      3.25 o 
  -4   3   8      591.01      622.67     10.58 o 
  -3   3   8       73.71       79.66      3.96 o 
  -2   3   8      196.80      213.30      5.95 o 
  -1   3   8      269.69      284.52      6.78 o 
   0   3   8        0.76        1.32      1.21 o 
   1   3   8      211.41      199.30      5.93 o 
   2   3   8       29.40       25.53      2.88 o 
   3   3   8       80.14       85.41      4.40 o 
   4   3   8       34.62       41.38      3.66 o 
   5   3   8        2.08        2.64      2.44 o 
   6   3   8       41.84       40.65      3.86 o 
   7   3   8       11.31        8.49      3.03 o 
   8   3   8        6.22        6.42      3.27 o 
   9   3   8        0.08        5.03      2.88 o 
 -11   4   8        2.33        1.73      3.10 o 
 -10   4   8        1.99        3.15      2.66 o 
  -9   4   8        1.24        2.15      2.78 o 
  -8   4   8       22.70       24.76      3.25 o 
  -7   4   8       63.93       60.93      4.21 o 
  -6   4   8       13.00       14.84      2.88 o 
  -5   4   8        8.65        6.91      2.27 o 
  -4   4   8        5.77        0.51      2.51 o 
  -3   4   8        9.49       16.33      2.47 o 
  -2   4   8       31.58       23.97      2.76 o 
  -1   4   8       96.82      124.45      4.78 o 
   0   4   8       85.02       97.43      3.12 o 
   1   4   8      206.34      193.72      6.25 o 
   2   4   8       30.94       23.23      2.91 o 
   3   4   8        0.30       -0.17      2.10 o 
   4   4   8        4.95        8.91      2.25 o 
   5   4   8      146.98      152.91      6.57 o 
   6   4   8       72.38       76.46      5.28 o 
   7   4   8        1.49        6.81      2.81 o 
   8   4   8        8.57        7.20      3.12 o 
 -10   5   8        1.40       -0.27      2.76 o 
  -9   5   8       50.82       54.00      4.76 o 
  -8   5   8        4.06        0.93      2.88 o 
  -7   5   8        0.02        2.78      2.37 o 
  -6   5   8        0.63        1.00      2.73 o 
  -5   5   8       19.56       16.41      3.17 o 
  -4   5   8      123.98      115.69      5.17 o 
  -3   5   8       28.39       31.97      3.10 o 
  -2   5   8        1.45       -1.95      1.95 o 
  -1   5   8        0.39        0.34      1.66 o 
   0   5   8       32.42       35.96      2.21 o 
   1   5   8        9.15        9.93      2.34 o 
   2   5   8        0.27        2.07      2.10 o 
   3   5   8       10.34       13.30      2.93 o 
   4   5   8        0.03       -2.37      2.37 o 
   5   5   8       50.80       53.52      4.33 o 
   6   5   8        5.66        4.12      2.86 o 
   7   5   8       69.77       80.21      5.82 o 
   8   5   8       22.87       21.66      4.39 o 
 -10   6   8        0.05       -1.68      3.12 o 
  -9   6   8       15.83       17.48      3.73 o 
  -8   6   8       36.54       39.59      4.49 o 
  -7   6   8       32.44       36.76      3.96 o 
  -6   6   8      101.45      102.06      5.56 o 
  -5   6   8       83.64       79.02      4.97 o 
  -4   6   8       31.47       30.75      3.30 o 
  -3   6   8       77.08       83.01      4.53 o 
  -2   6   8       13.18       19.21      2.86 o 
  -1   6   8      143.49      137.14      5.76 o 
   0   6   8      108.33      114.00      8.53 o 
   1   6   8       18.17       14.99      2.76 o 
   2   6   8        0.16        2.05      2.05 o 
   3   6   8       98.93       94.01      5.04 o 
   4   6   8        2.73        2.05      2.81 o 
   5   6   8        0.40       -1.54      2.73 o 
   6   6   8        5.32        6.47      3.42 o 
   7   6   8        7.60       13.96      3.44 o 
   8   6   8       29.25       39.75      4.86 o 
  -9   7   8        0.85       -2.17      3.32 o 
  -8   7   8       12.55       10.79      4.13 o 
  -7   7   8       20.63       26.93      3.83 o 
  -6   7   8        0.45       -1.10      2.71 o 
  -5   7   8        5.89        2.27      2.90 o 
  -4   7   8      249.25      259.33      8.21 o 
  -3   7   8        0.47        5.12      2.39 o 
  -2   7   8        5.30        8.66      2.68 o 
  -1   7   8       60.15       65.84      4.57 o 
   0   7   8       82.85       83.91      4.66 o 
   1   7   8        4.43        4.10      2.37 o 
   2   7   8        1.37        1.56      2.34 o 
   3   7   8       18.73       19.65      3.25 o 
   4   7   8        2.21       -2.54      2.54 o 
   5   7   8       23.43       22.63      4.20 o 
   6   7   8       25.13       30.13      4.30 o 
   7   7   8        2.53        1.78      3.17 o 
  -8   8   8       11.54       13.84      4.10 o 
  -7   8   8        5.53        1.07      3.44 o 
  -6   8   8        0.61       -1.68      2.78 o 
  -5   8   8      134.70      140.08      7.05 o 
  -4   8   8       53.13       62.27      4.79 o 
  -3   8   8      127.20      122.00      6.61 o 
  -2   8   8      111.48      111.15      6.29 o 
  -1   8   8       48.67       45.97      4.74 o 
   0   8   8       41.32       40.05      2.82 o 
   1   8   8        3.53        4.51      2.68 o 
   2   8   8        0.85       -0.44      1.98 o 
   3   8   8       14.10       13.79      3.42 o 
   4   8   8       15.00       23.53      3.56 o 
   5   8   8        0.15        1.12      3.15 o 
   6   8   8        7.87        8.32      4.15 o 
  -7   9   8        0.19        6.08      2.98 o 
  -6   9   8        5.13        7.81      3.03 o 
  -5   9   8       16.62       15.21      3.78 o 
  -4   9   8       40.18       43.68      4.69 o 
  -3   9   8       15.28       15.92      3.56 o 
  -2   9   8       28.74       27.33      4.13 o 
  -1   9   8       14.05       21.63      3.49 o 
   0   9   8       59.53       57.48      7.61 o 
   1   9   8        0.43        1.83      2.88 o 
   2   9   8       44.15       43.46      4.81 o 
   3   9   8        0.49        1.95      2.83 o 
   4   9   8       13.77       16.31      3.52 o 
   5   9   8        4.65       -1.37      3.25 o 
  -5  10   8       58.47       62.29      5.60 o 
  -4  10   8       32.31       30.92      5.13 o 
  -3  10   8       22.33       22.19      4.22 o 
  -2  10   8       34.05       29.23      4.76 o 
  -1  10   8        2.14       -3.37      3.37 o 
   0  10   8        8.22        8.64      2.42 o 
   1  10   8       20.22       23.19      3.93 o 
   2  10   8       39.93       47.68      5.03 o 
   3  10   8        0.26        7.03      3.07 o 
  -3  11   8        0.51       -1.98      3.15 o 
  -2  11   8       60.40       68.77      6.01 o 
  -1  11   8       10.23       16.69      4.30 o 
   0  11   8       22.12       22.71      3.33 o 
   1  11   8       31.59       41.44      5.49 o 
 -11   1   9        0.57        1.42      3.10 o 
 -10   1   9        0.11        1.02      2.78 o 
  -9   1   9       13.66        9.32      3.52 o 
  -8   1   9      336.25      358.66      9.71 o 
  -7   1   9      234.38      241.07      7.67 o 
  -6   1   9        2.42        0.90      2.07 o 
  -5   1   9       31.92       31.02      3.13 o 
  -4   1   9        5.84        8.44      2.05 o 
  -3   1   9      127.28      130.13      5.00 o 
  -2   1   9       60.89       49.75      3.42 o 
  -1   1   9        6.04        3.69      2.07 o 
   0   1   9      308.29      301.89      5.24 o 
   1   1   9       46.84       47.52      3.54 o 
   2   1   9        3.86        5.10      2.17 o 
   3   1   9       24.68       27.89      2.78 o 
   4   1   9        0.30        4.27      1.95 o 
   5   1   9        0.01       -1.34      2.05 o 
   6   1   9       21.93       19.70      3.52 o 
   7   1   9        8.44        9.79      3.34 o 
   8   1   9        7.63       10.23      3.59 o 
   9   1   9        9.78        9.45      3.88 o 
 -11   2   9        0.44        1.73      2.98 o 
 -10   2   9       13.80       13.82      3.17 o 
  -9   2   9       16.52       14.70      3.88 o 
  -8   2   9       34.22       44.58      3.96 o 
  -7   2   9        0.22        3.61      2.42 o 
  -6   2   9        6.66       10.25      2.34 o 
  -5   2   9       96.28       84.39      4.48 o 
  -4   2   9       92.49       87.23      4.60 o 
  -3   2   9        8.25        4.03      2.22 o 
  -2   2   9      226.85      228.79      6.50 o 
  -1   2   9       23.90       24.03      2.49 o 
   0   2   9        1.31        1.28      2.66 o 
   1   2   9      446.64      457.28      9.20 o 
   2   2   9       17.67       16.29      2.86 o 
   3   2   9      201.94      206.24      6.95 o 
   4   2   9        1.02        3.20      2.17 o 
   5   2   9       44.99       38.66      3.86 o 
   6   2   9        1.85        1.17      2.34 o 
   7   2   9        7.66        6.64      3.20 o 
   8   2   9        4.83        6.17      3.12 o 
 -10   3   9       22.92       24.86      3.96 o 
  -9   3   9        0.01        0.00      2.37 o 
  -8   3   9        4.58        2.90      2.59 o 
  -7   3   9        3.16        5.81      2.20 o 
  -6   3   9        0.62       -2.20      2.20 o 
  -5   3   9       11.40       14.65      2.54 o 
  -4   3   9      513.84      500.93     10.13 o 
  -3   3   9       32.03       34.08      3.15 o 
  -2   3   9       25.19       30.43      3.15 o 
  -1   3   9       18.60       17.19      2.71 o 
   0   3   9       32.17       33.71      2.32 o 
   1   3   9       95.50       77.81      4.41 o 
   2   3   9        6.04        3.47      2.73 o 
   3   3   9       14.84       12.57      2.95 o 
   4   3   9        2.80        0.83      2.51 o 
   5   3   9        0.15       -0.61      2.34 o 
   6   3   9        0.10       -0.88      2.44 o 
   7   3   9        1.11       -0.73      2.88 o 
   8   3   9       11.29       17.23      4.03 o 
 -10   4   9        3.52        3.32      3.17 o 
  -9   4   9        9.32        8.59      3.25 o 
  -8   4   9        0.60       -2.73      2.73 o 
  -7   4   9        2.61        1.51      2.73 o 
  -6   4   9      152.11      161.61      6.74 o 
  -5   4   9        8.72       10.47      2.59 o 
  -4   4   9       81.70       84.10      4.55 o 
  -3   4   9       57.12       51.71      3.59 o 
  -2   4   9       59.73       61.11      4.03 o 
  -1   4   9        3.69        6.22      1.93 o 
   0   4   9        0.02       -1.44      2.44 o 
   1   4   9       10.62       13.35      2.44 o 
   2   4   9      202.85      205.75      6.98 o 
   3   4   9       40.78       39.61      3.76 o 
   4   4   9       30.64       28.87      3.42 o 
   5   4   9       66.36       74.23      4.94 o 
   6   4   9        1.11        0.49      2.64 o 
   7   4   9        0.09       -3.00      3.05 o 
   8   4   9        0.96        0.29      3.49 o 
 -10   5   9        3.56        5.17      3.07 o 
  -9   5   9        0.03        0.27      2.90 o 
  -8   5   9        4.88        6.88      2.73 o 
  -7   5   9      108.24       98.89      5.78 o 
  -6   5   9       73.48       76.15      4.77 o 
  -5   5   9      117.00      114.84      5.85 o 
  -4   5   9       12.36       14.77      2.83 o 
  -3   5   9        2.93        1.17      2.34 o 
  -2   5   9        0.14       -0.68      2.03 o 
  -1   5   9        7.40        8.81      2.56 o 
   0   5   9        2.28        0.01      2.35 o 
   1   5   9       87.60       81.44      4.63 o 
   2   5   9        0.04       -2.24      2.24 o 
   3   5   9        0.15        2.61      2.49 o 
   4   5   9        0.44        1.39      2.76 o 
   5   5   9        0.41       -1.56      2.71 o 
   6   5   9        3.86        0.27      3.37 o 
   7   5   9        0.04        1.15      3.17 o 
  -9   6   9        4.84        7.54      3.03 o 
  -8   6   9        1.00        4.42      3.05 o 
  -7   6   9       85.11       73.62      5.60 o 
  -6   6   9       92.89       95.44      5.65 o 
  -5   6   9       50.05       51.91      4.45 o 
  -4   6   9       21.55       22.42      3.52 o 
  -3   6   9       28.33       33.34      3.64 o 
  -2   6   9      179.15      190.31      6.85 o 
  -1   6   9        0.04        3.73      2.10 o 
   0   6   9        0.04        0.80      1.52 o 
   1   6   9        1.85        4.51      2.20 o 
   2   6   9       13.50       15.38      2.76 o 
   3   6   9       83.27       90.73      5.11 o 
   4   6   9        0.30       -1.32      2.37 o 
   5   6   9       56.22       54.62      4.99 o 
   6   6   9        0.00       -2.29      2.76 o 
   7   6   9       18.47       13.77      4.44 o 
  -8   7   9       18.98       22.80      4.54 o 
  -7   7   9       64.65       64.95      5.43 o 
  -6   7   9       26.41       24.08      3.98 o 
  -5   7   9        8.47        6.05      2.90 o 
  -4   7   9        7.63        7.49      3.22 o 
  -3   7   9       89.99       89.69      5.38 o 
  -2   7   9       90.12       99.36      5.85 o 
  -1   7   9        6.63        7.69      3.08 o 
   0   7   9      118.82      112.23      4.37 o 
   1   7   9       24.53       15.16      3.08 o 
   2   7   9        1.09        0.00      2.34 o 
   3   7   9       18.67       23.44      3.64 o 
   4   7   9        0.00       -1.66      2.66 o 
   5   7   9        1.24       -1.76      3.03 o 
   6   7   9        0.44       -2.44      3.07 o 
  -7   8   9        5.75        6.49      3.32 o 
  -6   8   9       68.79       78.37      5.84 o 
  -5   8   9        0.02       -2.15      2.78 o 
  -4   8   9        1.27        4.34      2.64 o 
  -3   8   9        0.45        5.54      3.12 o 
  -2   8   9       14.96       15.67      3.42 o 
  -1   8   9        1.09       -0.22      2.83 o 
   0   8   9       20.45       25.01      4.13 o 
   1   8   9       12.23        5.08      3.76 o 
   2   8   9        3.17       -0.46      2.71 o 
   3   8   9        0.39        1.63      2.83 o 
   4   8   9        1.16        1.15      3.10 o 
   5   8   9        1.29       -0.27      2.95 o 
  -6   9   9       22.65       26.00      4.20 o 
  -5   9   9        5.54       15.18      3.71 o 
  -4   9   9        0.25       -2.76      2.76 o 
  -3   9   9       88.03       98.01      6.51 o 
  -2   9   9       29.28       24.01      4.27 o 
  -1   9   9        1.86        1.34      3.25 o 
   0   9   9        2.32        0.83      2.11 o 
   1   9   9        5.19       12.50      3.44 o 
   2   9   9       18.24       17.46      3.44 o 
   3   9   9        9.53       10.69      3.78 o 
   4   9   9        7.46        8.35      3.51 o 
  -4  10   9       43.13       48.76      5.59 o 
  -3  10   9        1.42        0.61      3.42 o 
  -2  10   9       11.66       10.47      3.86 o 
  -1  10   9       18.91       12.18      4.22 o 
   0  10   9       31.38       28.23      6.18 o 
   1  10   9        3.51       -0.27      2.95 o 
   2  10   9        7.10        8.42      3.54 o 
 -10   0  10       26.77       19.75      4.10 o 
  -9   0  10       67.00       66.88      5.04 o 
  -8   0  10       60.07       59.57      4.72 o 
  -7   0  10       31.74       25.18      4.10 o 
  -6   0  10        0.00       -2.22      2.22 o 
  -5   0  10        1.52        1.68      2.07 o 
  -4   0  10       51.17       56.05      3.79 o 
  -3   0  10      174.44      176.02      5.99 o 
  -2   0  10      339.55      324.93      8.23 o 
  -1   0  10      217.49      237.82      6.94 o 
   0   0  10      542.25      542.80     10.37 o 
   1   0  10        0.17        2.54      2.20 o 
   2   0  10        0.00        2.07      2.12 o 
   3   0  10        2.80       -2.03      2.03 o 
   4   0  10        1.34       -1.73      2.39 o 
   5   0  10       17.89       27.59      2.93 o 
   6   0  10        7.99       11.47      2.98 o 
   7   0  10        0.49        0.54      3.00 o 
   8   0  10       25.38       31.16      4.57 o 
 -10   1  10       21.04       20.12      3.96 o 
  -9   1  10       13.94       13.67      3.66 o 
  -8   1  10       10.08        5.98      3.25 o 
  -7   1  10       79.33       73.50      4.97 o 
  -6   1  10       13.40       16.75      2.54 o 
  -5   1  10       16.96       13.04      2.81 o 
  -4   1  10       26.63       24.67      3.37 o 
  -3   1  10       35.97       38.55      3.59 o 
  -2   1  10      696.53      687.55     11.63 o 
  -1   1  10      202.73      188.89      6.56 o 
   0   1  10      164.12      159.39      4.27 o 
   1   1  10      317.70      295.78      8.12 o 
   2   1  10        2.98        1.15      2.39 o 
   3   1  10       13.52       12.94      2.73 o 
   4   1  10        1.18        0.66      2.39 o 
   5   1  10       21.31       18.75      3.39 o 
   6   1  10       20.92       18.31      3.32 o 
   7   1  10        8.93        7.10      3.15 o 
   8   1  10        1.26        0.90      3.22 o 
 -10   2  10       20.89       22.88      4.03 o 
  -9   2  10        0.53        2.54      2.81 o 
  -8   2  10        0.80        3.27      2.51 o 
  -7   2  10        0.11        0.22      2.61 o 
  -6   2  10       14.71        8.76      2.56 o 
  -5   2  10       12.65       11.84      2.93 o 
  -4   2  10       38.70       41.90      3.84 o 
  -3   2  10      219.97      215.43      6.81 o 
  -2   2  10       64.32       67.30      4.35 o 
  -1   2  10        5.76        2.51      2.54 o 
   0   2  10        8.88        7.99      2.28 o 
   1   2  10       14.60       17.26      2.88 o 
   2   2  10       87.99       86.24      5.09 o 
   3   2  10       58.69       57.94      4.55 o 
   4   2  10        2.71        1.32      2.15 o 
   5   2  10        3.86        2.12      2.68 o 
   6   2  10        1.57        7.15      2.54 o 
   7   2  10        0.70        0.27      2.73 o 
   8   2  10        0.00        3.03      2.73 o 
 -10   3  10        0.35        0.85      2.88 o 
  -9   3  10        8.73       15.84      3.25 o 
  -8   3  10        1.12       -2.73      2.73 o 
  -7   3  10        2.01        4.05      2.05 o 
  -6   3  10       11.20       10.13      2.98 o 
  -5   3  10      284.27      258.60      8.27 o 
  -4   3  10       49.97       57.78      4.47 o 
  -3   3  10      230.95      222.85      7.13 o 
  -2   3  10        0.02        1.12      2.10 o 
  -1   3  10       15.07       21.63      3.05 o 
   0   3  10      259.78      252.04      5.36 o 
   1   3  10       16.21       15.60      3.03 o 
   2   3  10      251.35      240.50      7.65 o 
   3   3  10       36.07       32.34      3.64 o 
   4   3  10        0.68       -0.41      2.39 o 
   5   3  10       32.99       29.46      4.01 o 
   6   3  10       21.48       16.80      3.78 o 
   7   3  10       49.77       53.43      5.13 o 
 -10   4  10        6.94        4.08      3.78 o 
  -9   4  10        3.64        4.83      2.71 o 
  -8   4  10        0.17        1.00      3.05 o 
  -7   4  10       24.00       18.29      3.49 o 
  -6   4  10       61.14       70.50      4.99 o 
  -5   4  10       40.64       43.46      4.13 o 
  -4   4  10        0.06       -1.49      2.34 o 
  -3   4  10       95.51      101.21      5.09 o 
  -2   4  10        6.77        8.08      2.42 o 
  -1   4  10        9.00        7.49      2.66 o 
   0   4  10      117.96      106.16      4.15 o 
   1   4  10      180.97      159.75      6.41 o 
   2   4  10       34.73       25.89      3.79 o 
   3   4  10        0.03        0.44      2.71 o 
   4   4  10       44.77       42.81      4.47 o 
   5   4  10       17.17       14.94      3.66 o 
   6   4  10       18.52       20.68      3.44 o 
   7   4  10       21.49       20.56      4.10 o 
  -9   5  10        1.80       -1.07      2.95 o 
  -8   5  10       19.38       15.23      3.78 o 
  -7   5  10       18.79       25.93      3.66 o 
  -6   5  10        2.93        7.03      2.56 o 
  -5   5  10        7.90       12.59      3.47 o 
  -4   5  10        1.27        0.66      2.17 o 
  -3   5  10       11.17        5.54      2.90 o 
  -2   5  10       49.53       48.68      3.91 o 
  -1   5  10       79.39       72.87      4.92 o 
   0   5  10        3.95        8.27      1.78 o 
   1   5  10       34.05       32.27      3.57 o 
   2   5  10       14.31       16.55      2.95 o 
   3   5  10        0.38        1.42      2.46 o 
   4   5  10       18.23       15.80      3.44 o 
   5   5  10        2.73        9.30      2.90 o 
   6   5  10        7.58        1.15      3.66 o 
   7   5  10        0.69        1.54      3.17 o 
  -8   6  10        6.33        6.37      3.17 o 
  -7   6  10       28.28       38.51      4.32 o 
  -6   6  10       22.11       27.52      4.03 o 
  -5   6  10        0.20        2.42      2.54 o 
  -4   6  10        0.02       -1.90      2.46 o 
  -3   6  10       18.64       19.46      3.42 o 
  -2   6  10      233.95      237.69      8.01 o 
  -1   6  10       56.91       58.44      4.74 o 
   0   6  10       14.60       12.19      2.28 o 
   1   6  10        0.01        1.63      2.07 o 
   2   6  10        6.64        0.49      3.10 o 
   3   6  10       26.50       27.11      3.98 o 
   4   6  10       56.96       54.33      5.23 o 
   5   6  10        1.02        2.54      3.12 o 
   6   6  10       37.24       33.85      4.86 o 
  -8   7  10        2.34       10.91      2.90 o 
  -7   7  10        1.34        1.12      3.54 o 
  -6   7  10        5.23        6.44      3.15 o 
  -5   7  10       10.26        7.52      3.03 o 
  -4   7  10        3.29        9.81      3.22 o 
  -3   7  10       37.28       37.94      4.52 o 
  -2   7  10       30.59       34.56      4.23 o 
  -1   7  10       55.23       45.34      4.64 o 
   0   7  10        0.01        2.18      2.34 o 
   1   7  10        0.71       -0.22      2.32 o 
   2   7  10        3.70        6.27      2.86 o 
   3   7  10       20.21       31.25      4.10 o 
   4   7  10       17.14       14.79      3.86 o 
   5   7  10        0.00        1.49      3.17 o 
  -7   8  10       15.14        8.40      4.20 o 
  -6   8  10       13.13       13.86      4.08 o 
  -5   8  10       10.09       10.35      3.76 o 
  -4   8  10       26.84       23.47      4.54 o 
  -3   8  10        6.94        0.27      4.03 o 
  -2   8  10       59.55       66.85      5.33 o 
  -1   8  10       54.98       48.14      4.62 o 
   0   8  10        2.18       -0.26      2.21 o 
   1   8  10        2.03        4.90      2.83 o 
   2   8  10       29.58       23.93      3.86 o 
   3   8  10       10.22       10.54      3.20 o 
   4   8  10        1.84        2.44      3.20 o 
  -5   9  10        9.09        1.51      4.32 o 
  -4   9  10        0.26       -3.27      3.27 o 
  -3   9  10       17.94       16.41      4.32 o 
  -2   9  10        2.11        1.44      3.39 o 
  -1   9  10       21.63       22.24      4.25 o 
   0   9  10        2.12       -0.80      2.22 o 
   1   9  10        0.16        2.95      3.37 o 
   2   9  10        1.18       -3.39      3.39 o 
  -2  10  10        0.89        2.54      3.66 o 
  -1  10  10        0.65        2.51      3.56 o 
 -10   1  11        0.86        5.20      3.07 o 
  -9   1  11        9.76       13.33      3.34 o 
  -8   1  11        0.84        1.00      2.83 o 
  -7   1  11       89.98       84.65      5.63 o 
  -6   1  11       81.17       93.19      5.33 o 
  -5   1  11       41.22       39.90      3.69 o 
  -4   1  11        0.40        2.00      2.29 o 
  -3   1  11      295.65      293.32      8.52 o 
  -2   1  11      152.82      162.38      6.50 o 
  -1   1  11      165.78      163.80      6.38 o 
   0   1  11      177.42      164.33      4.69 o 
   1   1  11       56.81       49.72      4.52 o 
   2   1  11        6.60        5.76      2.49 o 
   3   1  11       16.20       11.23      3.08 o 
   4   1  11       12.57        9.74      2.90 o 
   5   1  11        3.37        5.59      2.83 o 
   6   1  11        3.28        4.39      2.83 o 
   7   1  11        6.38        7.10      3.71 o 
 -10   2  11        0.01       -0.27      2.98 o 
  -9   2  11        5.27        6.76      3.05 o 
  -8   2  11        0.68        0.00      2.81 o 
  -7   2  11        0.31       -2.61      2.61 o 
  -6   2  11      162.95      170.70      6.89 o 
  -5   2  11       26.65       24.13      3.47 o 
  -4   2  11       33.28       26.60      3.62 o 
  -3   2  11      212.94      214.26      7.27 o 
  -2   2  11       10.19       10.18      2.88 o 
  -1   2  11      166.44      170.75      6.45 o 
   0   2  11      280.91      269.90      5.75 o 
   1   2  11        2.66        5.03      2.76 o 
   2   2  11       47.97       48.26      4.50 o 
   3   2  11       59.91       43.78      4.50 o 
   4   2  11       14.65        8.96      3.10 o 
   5   2  11        5.48        9.81      2.71 o 
   6   2  11        7.08       10.30      3.20 o 
   7   2  11        0.06        5.10      2.83 o 
  -9   3  11        0.02       -3.07      3.07 o 
  -8   3  11        0.61        1.05      2.66 o 
  -7   3  11       23.62       23.88      3.78 o 
  -6   3  11        0.69        2.29      2.68 o 
  -5   3  11       53.25       58.36      4.69 o 
  -4   3  11      117.22      107.73      5.80 o 
  -3   3  11       18.03       14.82      3.20 o 
  -2   3  11       11.97        6.83      2.81 o 
  -1   3  11       32.10       35.88      3.47 o 
   0   3  11       26.47       24.73      2.59 o 
   1   3  11       75.21       76.97      5.14 o 
   2   3  11      217.01      219.25      8.01 o 
   3   3  11       60.83       56.54      4.84 o 
   4   3  11        2.43        0.24      3.20 o 
   5   3  11        0.23       -1.44      2.44 o 
   6   3  11        4.96        6.27      3.66 o 
   7   3  11        3.66        2.76      3.49 o 
  -9   4  11        0.20        2.59      2.59 o 
  -8   4  11       13.13       13.45      3.98 o 
  -7   4  11        0.61        1.78      2.85 o 
  -6   4  11        0.64        0.00      2.83 o 
  -5   4  11      191.55      206.90      7.97 o 
  -4   4  11       66.92       67.68      4.79 o 
  -3   4  11        7.49        5.49      2.64 o 
  -2   4  11       41.56       44.15      3.76 o 
  -1   4  11       29.81       43.30      3.96 o 
   0   4  11        2.83        2.72      1.87 o 
   1   4  11        2.88       -1.83      2.44 o 
   2   4  11      142.40      135.82      6.62 o 
   3   4  11        0.35       -2.66      2.95 o 
   4   4  11        1.48        3.37      3.05 o 
   5   4  11        0.95        1.66      2.95 o 
   6   4  11        2.09        1.76      3.47 o 
  -8   5  11        1.11        5.91      2.61 o 
  -7   5  11        0.18       -0.49      2.83 o 
  -6   5  11       14.92       19.26      3.32 o 
  -5   5  11       31.07       25.62      4.15 o 
  -4   5  11        2.02       -2.51      2.51 o 
  -3   5  11       17.37       20.92      3.12 o 
  -2   5  11        3.03        5.52      2.83 o 
  -1   5  11        9.44       11.06      3.15 o 
   0   5  11        3.12        0.71      1.85 o 
   1   5  11       11.29        3.59      3.08 o 
   2   5  11        7.39        5.47      2.71 o 
   3   5  11        1.64       -1.15      2.29 o 
   4   5  11       35.54       34.90      4.59 o 
   5   5  11       10.60       10.37      3.93 o 
   6   5  11        0.03        6.44      3.39 o 
  -8   6  11        9.90        8.57      4.22 o 
  -7   6  11       38.75       38.18      4.86 o 
  -6   6  11        7.21        9.66      3.29 o 
  -5   6  11        9.41       11.15      3.05 o 
  -4   6  11        3.56        4.03      2.95 o 
  -3   6  11        1.28       -2.81      2.81 o 
  -2   6  11       33.28       30.75      4.30 o 
  -1   6  11      127.17      127.18      6.42 o 
   0   6  11        1.41        0.18      1.98 o 
   1   6  11        3.42       -1.81      2.98 o 
   2   6  11       31.13       32.43      4.01 o 
   3   6  11        2.49        2.76      3.20 o 
   4   6  11       29.69       30.53      4.71 o 
   5   6  11        0.54       -1.10      2.88 o 
  -7   7  11        5.46        7.76      3.61 o 
  -6   7  11        0.02       -2.93      2.93 o 
  -5   7  11       18.26       13.31      4.03 o 
  -4   7  11       17.41       21.12      3.81 o 
  -3   7  11       72.76       66.23      5.40 o 
  -2   7  11        1.26        2.37      2.86 o 
  -1   7  11       41.54       43.95      4.74 o 
   0   7  11        9.53       10.52      2.26 o 
   1   7  11       13.98        8.69      3.66 o 
   2   7  11       12.59       12.11      3.39 o 
   3   7  11        0.31       -3.00      3.00 o 
   4   7  11        9.14       -0.27      3.49 o 
  -5   8  11        1.75       -2.17      3.44 o 
  -4   8  11        3.35        6.13      3.54 o 
  -3   8  11        0.10        1.15      3.42 o 
  -2   8  11        5.61        0.29      3.90 o 
  -1   8  11        2.79        6.27      3.17 o 
   0   8  11        4.46        3.45      2.37 o 
   1   8  11       25.73       31.28      3.98 o 
   2   8  11        0.41       -2.90      2.90 o 
   3   8  11        1.41        1.27      3.32 o 
  -3   9  11       11.29       18.33      4.30 o 
  -2   9  11        0.44       -1.37      3.10 o 
  -1   9  11       17.29       25.93      4.08 o 
   0   9  11        0.01       -0.59      3.61 o 
  -9   0  12       20.47       22.75      4.08 o 
  -8   0  12      203.76      189.98      8.29 o 
  -7   0  12       14.70       20.58      3.66 o 
  -6   0  12       98.84      100.62      5.80 o 
  -5   0  12       66.18       69.83      4.74 o 
  -4   0  12       21.07       20.36      3.03 o 
  -3   0  12        0.04        1.07      2.49 o 
  -2   0  12        1.34        3.88      2.64 o 
  -1   0  12      926.14      905.08     15.13 o 
   0   0  12       10.49       11.67      2.53 o 
   1   0  12        6.06        3.64      2.71 o 
   2   0  12        0.65        4.71      2.61 o 
   3   0  12        3.42        3.68      2.66 o 
   4   0  12       22.07       21.58      4.03 o 
   5   0  12       55.70       61.46      5.47 o 
   6   0  12        6.38        1.78      3.42 o 
  -9   1  12        0.62        1.15      2.95 o 
  -8   1  12       22.86       28.42      4.20 o 
  -7   1  12        0.20        3.29      2.71 o 
  -6   1  12       13.35       14.60      3.05 o 
  -5   1  12        0.00       -1.49      2.59 o 
  -4   1  12        3.37        3.12      2.59 o 
  -3   1  12       10.88       13.11      3.08 o 
  -2   1  12        3.49        3.25      2.64 o 
  -1   1  12       17.53       23.95      3.27 o 
   0   1  12       21.14       25.25      3.64 o 
   1   1  12       19.10       16.68      3.44 o 
   2   1  12        0.87        3.07      2.46 o 
   3   1  12        0.10       -2.64      2.64 o 
   4   1  12        0.79        0.51      2.88 o 
   5   1  12        1.79        1.66      3.20 o 
   6   1  12        4.79       10.13      3.32 o 
  -9   2  12       13.12        2.32      3.86 o 
  -8   2  12        0.01       -1.27      2.68 o 
  -7   2  12        0.10        0.24      2.83 o 
  -6   2  12       12.53       11.94      3.34 o 
  -5   2  12        4.82        1.88      3.27 o 
  -4   2  12        0.51        1.15      2.61 o 
  -3   2  12      125.33      112.67      6.03 o 
  -2   2  12       85.47       82.32      5.06 o 
  -1   2  12        0.48        2.44      2.66 o 
   0   2  12       19.69       19.52      4.38 o 
   1   2  12       91.58       92.71      5.63 o 
   2   2  12        0.31       -1.07      2.20 o 
   3   2  12        1.49        2.03      3.05 o 
   4   2  12       22.97       25.03      3.74 o 
   5   2  12        0.06        3.10      2.93 o 
   6   2  12        0.40        5.15      2.66 o 
  -9   3  12        1.33        4.15      3.12 o 
  -8   3  12       15.72        6.42      3.91 o 
  -7   3  12        1.32        4.76      2.73 o 
  -6   3  12        2.67        4.03      2.78 o 
  -5   3  12       20.81       21.02      3.96 o 
  -4   3  12      103.02      105.24      5.87 o 
  -3   3  12        1.96       -2.64      2.64 o 
  -2   3  12        1.01        6.17      2.83 o 
  -1   3  12       36.37       32.83      3.71 o 
   0   3  12       24.66       25.97      2.49 o 
   1   3  12        1.33       -0.22      2.51 o 
   2   3  12       23.23       21.68      3.93 o 
   3   3  12       36.59       39.79      4.35 o 
   4   3  12        3.56        3.27      2.83 o 
   5   3  12        1.01       -3.03      3.03 o 
  -8   4  12        0.12        6.34      3.05 o 
  -7   4  12       20.56       23.80      3.59 o 
  -6   4  12        5.58        5.22      3.59 o 
  -5   4  12       28.59       29.72      4.35 o 
  -4   4  12       37.70       37.25      4.59 o 
  -3   4  12       26.50       23.61      3.83 o 
  -2   4  12        5.87        8.83      2.88 o 
  -1   4  12        5.93        5.52      2.93 o 
   0   4  12        2.44        4.06      3.03 o 
   1   4  12        1.16       -1.34      2.44 o 
   2   4  12        8.54        1.29      3.47 o 
   3   4  12       41.08       36.20      4.10 o 
   4   4  12       14.44       11.91      3.39 o 
   5   4  12       10.38        8.37      3.42 o 
  -7   5  12       33.71       35.14      4.52 o 
  -6   5  12        6.54        4.93      2.93 o 
  -5   5  12       78.00       83.97      6.02 o 
  -4   5  12       21.77       18.04      4.03 o 
  -3   5  12       16.42       16.48      3.44 o 
  -2   5  12        0.01        1.76      2.83 o 
  -1   5  12       43.51       44.44      4.25 o 
   0   5  12       70.99       67.24      3.57 o 
   1   5  12        1.69        3.39      2.73 o 
   2   5  12       12.36        7.05      3.00 o 
   3   5  12       37.28       49.49      4.81 o 
   4   5  12       43.42       48.29      4.98 o 
  -7   6  12        2.72       -3.56      3.56 o 
  -6   6  12        1.74        5.78      3.20 o 
  -5   6  12        0.26        5.03      2.90 o 
  -4   6  12       34.21       39.08      4.42 o 
  -3   6  12       10.27       11.03      3.88 o 
  -2   6  12       78.50       89.52      5.82 o 
  -1   6  12       75.67       74.28      5.57 o 
   0   6  12       25.73       19.15      2.94 o 
   1   6  12        3.86        5.52      3.27 o 
   2   6  12        0.21       -0.51      2.64 o 
   3   6  12        0.84       -0.54      2.83 o 
   4   6  12        0.06       -3.25      3.25 o 
  -5   7  12        0.52        8.93      3.34 o 
  -4   7  12        0.93       -0.27      3.27 o 
  -3   7  12        6.30        5.74      3.25 o 
  -2   7  12        5.99        7.39      3.71 o 
  -1   7  12        4.22        8.30      3.34 o 
   0   7  12        7.59        7.05      2.45 o 
   1   7  12        2.83       -1.32      2.68 o 
   2   7  12        0.25       -1.63      3.20 o 
  -3   8  12        1.01        1.54      3.27 o 
  -2   8  12        0.87        3.98      3.27 o 
  -1   8  12       14.29        9.81      3.93 o 
   0   8  12        4.37       -1.57      2.46 o 
  -8   1  13       21.87       28.39      4.22 o 
  -7   1  13        9.27        7.69      3.20 o 
  -6   1  13       18.41       19.34      3.86 o 
  -5   1  13        0.81        3.03      2.83 o 
  -4   1  13       34.78       30.26      4.20 o 
  -3   1  13      119.41      113.93      6.19 o 
  -2   1  13       25.57       27.89      3.96 o 
  -1   1  13       50.50       47.38      4.72 o 
   0   1  13        2.03        2.88      2.08 o 
   1   1  13        5.85        3.03      2.98 o 
   2   1  13       27.15       25.47      4.03 o 
   3   1  13        1.63       -1.24      2.78 o 
   4   1  13       18.31       19.53      4.17 o 
   5   1  13        0.85        5.15      2.95 o 
  -8   2  13        0.01        2.05      3.07 o 
  -7   2  13        2.28       -0.51      3.15 o 
  -6   2  13        0.22        0.81      3.03 o 
  -5   2  13       20.08       18.24      3.66 o 
  -4   2  13        0.10       -2.29      2.64 o 
  -3   2  13        7.23        6.17      3.20 o 
  -2   2  13        5.10        2.44      2.90 o 
  -1   2  13       58.82       55.90      4.89 o 
   0   2  13        5.50        6.01      2.27 o 
   1   2  13      167.87      167.88      7.45 o 
   2   2  13       29.36       28.79      3.98 o 
   3   2  13        2.98        4.44      3.10 o 
   4   2  13        4.06        2.05      3.66 o 
   5   2  13        2.33        7.69      2.64 o 
  -8   3  13        3.96        5.42      3.54 o 
  -7   3  13        1.25        0.29      3.64 o 
  -6   3  13        4.83       10.37      3.15 o 
  -5   3  13       14.68        8.98      3.81 o 
  -4   3  13       53.22       55.98      5.18 o 
  -3   3  13        0.39        0.76      2.73 o 
  -2   3  13        0.25       -0.68      2.76 o 
  -1   3  13        2.88        3.05      2.98 o 
   0   3  13       41.54       33.79      3.01 o 
   1   3  13      131.85      126.09      6.83 o 
   2   3  13        0.00        2.73      2.98 o 
   3   3  13        0.07       -2.32      3.05 o 
   4   3  13        2.15        5.98      3.22 o 
  -7   4  13        5.26        5.59      3.15 o 
  -6   4  13        7.95        4.52      3.91 o 
  -5   4  13        0.34       -2.73      2.73 o 
  -4   4  13        3.43        1.88      2.95 o 
  -3   4  13       44.55       35.30      5.11 o 
  -2   4  13        0.43        4.17      2.76 o 
  -1   4  13        0.11        5.00      2.73 o 
   0   4  13       26.93       24.92      2.88 o 
   1   4  13       98.62      104.79      6.48 o 
   2   4  13       13.81        8.49      3.93 o 
   3   4  13       25.80       11.82      4.25 o 
   4   4  13        4.52        5.56      3.39 o 
  -6   5  13        3.67        0.59      3.42 o 
  -5   5  13        0.22        4.88      3.12 o 
  -4   5  13       47.02       36.21      5.03 o 
  -3   5  13        6.20        7.18      3.05 o 
  -2   5  13        0.45       -2.22      3.17 o 
  -1   5  13        4.81        3.29      3.25 o 
   0   5  13       12.31        3.28      3.33 o 
   1   5  13        1.75        7.13      3.22 o 
   2   5  13        0.21        2.66      2.93 o 
   3   5  13       53.55       59.40      5.45 o 
  -5   6  13        0.54        3.32      3.54 o 
  -4   6  13        9.49        7.40      3.49 o 
  -3   6  13       21.24       18.34      4.17 o 
  -2   6  13       51.49       44.01      4.98 o 
  -1   6  13        0.56       -0.27      3.44 o 
   0   6  13        2.07       -2.18      2.18 o 
   1   6  13        0.11        3.00      3.00 o 
   2   6  13        1.05        4.34      2.88 o 
  -3   7  13        0.02        0.32      3.05 o 
  -2   7  13        0.05        3.07      3.51 o 
  -1   7  13        4.86        4.93      3.07 o 
   0   7  13       20.00       14.45      4.42 o 
  -7   0  14        6.25       10.93      3.49 o 
  -6   0  14        4.40       10.18      3.47 o 
  -5   0  14        5.06        3.29      3.22 o 
  -4   0  14        1.34        4.03      3.05 o 
  -3   0  14        0.70       -1.93      2.61 o 
  -2   0  14        8.13        9.47      3.15 o 
  -1   0  14        0.29       -2.83      2.83 o 
   0   0  14       12.74       13.10      2.65 o 
   1   0  14        0.36       -3.03      3.03 o 
   2   0  14        1.70        3.44      2.98 o 
   3   0  14        4.76       11.93      3.15 o 
  -7   1  14       14.60       11.89      3.76 o 
  -6   1  14        0.29        3.42      3.12 o 
  -5   1  14       10.02       15.18      3.25 o 
  -4   1  14        5.82        9.20      2.71 o 
  -3   1  14        8.01        8.81      3.49 o 
  -2   1  14        1.08       -0.49      2.81 o 
  -1   1  14        0.75        2.12      2.71 o 
   0   1  14        1.28       -0.04      1.89 o 
   1   1  14        6.56        8.08      3.34 o 
   2   1  14       12.78       18.16      3.91 o 
   3   1  14        1.15        5.10      3.44 o 
  -7   2  14       11.21        5.42      3.54 o 
  -6   2  14        4.65        8.66      3.00 o 
  -5   2  14        0.33        1.98      3.00 o 
  -4   2  14        3.32        4.95      3.22 o 
  -3   2  14        2.24        4.32      3.03 o 
  -2   2  14        1.83        4.03      2.59 o 
  -1   2  14        3.56        5.69      2.93 o 
   0   2  14        0.03       -2.11      2.11 o 
   1   2  14        0.57        1.12      2.83 o 
   2   2  14        1.55        5.27      3.03 o 
   3   2  14        1.41       -0.56      3.05 o 
  -6   3  14        0.75        1.49      2.98 o 
  -5   3  14        1.03        4.90      3.29 o 
  -4   3  14        0.38        0.85      3.05 o 
  -3   3  14        0.10       -2.71      2.71 o 
  -2   3  14       18.09       18.51      3.66 o 
  -1   3  14       24.79       27.54      4.35 o 
   0   3  14       24.71       35.45      3.12 o 
   1   3  14        6.12        2.61      4.03 o 
   2   3  14        1.50        0.61      3.22 o 
   3   3  14        7.57        7.18      3.56 o 
  -5   4  14       12.09       14.01      4.05 o 
  -4   4  14        2.83       -1.59      2.98 o 
  -3   4  14        6.95        6.03      3.69 o 
  -2   4  14        1.46        6.86      3.20 o 
  -1   4  14       24.00       20.73      4.52 o 
   0   4  14       18.35       21.13      3.09 o 
   1   4  14        0.61        1.78      3.10 o 
   2   4  14        7.78       13.89      3.66 o 
  -4   5  14        6.62       13.08      3.73 o 
  -3   5  14        0.20        0.00      3.12 o 
  -2   5  14       26.94       35.50      4.37 o 
  -1   5  14        0.02       -1.63      2.98 o 
   0   5  14        7.71       10.38      5.43 o 
   1   5  14       30.98       33.85      4.88 o 
  -5   1  15        3.60        3.32      3.54 o 
  -4   1  15        4.25        6.81      3.39 o 
  -3   1  15        3.27        2.34      3.15 o 
  -2   1  15       23.91       23.56      3.81 o 
  -1   1  15        7.36        7.91      3.76 o 
   0   1  15        3.09        4.16      2.39 o 
   1   1  15        0.42       -2.22      2.68 o 
  -4   2  15        1.21       -0.83      2.56 o 
  -3   2  15        0.20        0.29      3.17 o 
  -2   2  15        0.68       -2.68      3.10 o 
  -1   2  15        5.14        5.05      3.32 o 
   0   2  15       49.62       48.58      3.96 o 
   1   2  15        2.10        0.61      2.88 o 
  -4   3  15       10.76       14.74      3.76 o 
  -3   3  15       10.11        7.27      3.86 o 
  -2   3  15       21.54       30.84      4.74 o 
  -1   3  15        0.00       -1.10      3.66 o 
   0   3  15        0.88        0.95      2.41 o 
                                                 
